# Supplementary material for: Magnesium supply alleviates iron toxicity-induced leaf bronzing in rice through exclusion and tissue-tolerance mechanisms
Source: Front Plant Sci. 2023 Jul 21;14:1213456. doi: 10.3389/fpls.2023.1213456 (PMC10403268; doi:10.3389/fpls.2023.1213456)
Supplement: Supplementary file 2 [file Table_1.xlsx]

## Sheet: Table S1
Table S1. Result of RNA-Seq.
RAP_ID	Gene name	Gene description	Leaf									Root
			Control			++Fe			++Fe++Mg			Control			++Fe			++Fe++Mg
			Rep1	Rep2	Rep3	Rep1	Rep2	Rep3	Rep1	Rep2	Rep3	Rep1	Rep2	Rep3	Rep1	Rep2	Rep3	Rep1	Rep2	Rep3
Os01g0100100		RabGAP/TBC domain containing protein	17.836	22.9235	17.8159	18.4255	19.5814	17.8765	20.4505	16.2738	18.9765	14.8997	12.6348	14.945	11.504	14.4421	17.0371	12.8392	16.8774	18.0897
Os01g0100200		Conserved hypothetical protein	0	0	0	0	0	0	0	0	0	3.58651	2.59776	4.83568	0.721389	1.17055	0.952375	2.31638	1.4832	2.21611
Os01g0100300		Cytochrome P450 domain containing protein	0	0	0	0	0	0	0	0	0	0.272865	0.492063	0	0	0.248773	0	0	0	0
Os01g0100400		Similar to Pectinesterase-like protein	5.22661	4.24268	5.39756	2.48949	3.20972	4.14505	5.82882	1.46288	5.0227	10.7013	6.76337	12.7366	4.21515	4.83315	7.32488	8.20872	9.24477	7.58226
Os01g0100466		Hypothetical protein	0	0	0	0	0	0	0	0	0	0	0	0	0	0	0	0	0	0
Os01g0100500		Immunoglobulin-like domain containing protein	25.1736	25.2973	26.9447	27.8247	30.285	29.7025	26.0781	23.9914	25.8588	28.781	30.086	32.9387	24.3451	24.2587	31.1511	26.3133	29.1904	27.7377
Os01g0100600		Single-stranded nucleic acid binding R3H domain containing protein	22.874	27.0815	23.6659	25.6109	23.7327	27.3124	23.1703	24.5008	26.0321	25.9801	26.6458	25.6034	24.0586	25.5172	27.3731	23.3532	25.4125	26.9463
Os01g0100650		Hypothetical gene	0	0	0	0	0	0	0	0	0	0	0.060612	0	0	0.013991	0.263806	0	0.007485	0.014248
Os01g0100700	RPS5	Similar to 40S ribosomal protein S5-1	80.2671	74.3735	44.2023	35.9068	47.4803	39.7511	60.8687	75.6191	55.2686	56.334	54.4913	55.8611	21.4041	34.4704	53.8547	62.7028	49.2988	56.5969
Os01g0100800		Protein of unknown function DUF1664 family protein	21.2625	27.429	25.07	27.8183	23.2709	27.3325	21.22	23.718	26.5274	22.836	20.6073	16.5474	18.0596	20.7816	19.2647	19.266	16.4845	18.4258
Os01g0100900	SPL1	Sphingosine-1-phosphate lyase, Disease resistance respons	68.5207	81.3059	57.2309	132.962	122.748	97.4422	94.6499	122.722	81.307	83.7176	152.038	82.0871	181.266	165.811	170.351	128.08	141.071	148.263
Os01g0101150		Hypothetical conserved gene	2.35262	3.84146	2.12564	4.63869	4.22221	4.62803	3.93811	2.98102	2.37437	0.799258	1.30672	1.13912	0.501012	0.640408	1.01928	1.37809	1.29864	0.96463
Os01g0101175		Non-protein coding transcript	0	0	0	0	0	0	0	0	0	0	0	0	0	0	0	0	0	0
Os01g0101200		2,3-diketo-5-methylthio-1-phosphopentane phosphatase domain containing protein	26.4548	25.2455	40.5279	25.7013	22.8594	28.1258	32.6265	21.5126	30.8358	3.28162	2.1646	2.20955	0	1.11635	1.25825	1.26189	2.59136	2.33215
Os01g0101300		Similar to MRNA, partial cds, clone: RAFL22-26-L17. (Fragment)	4.43406	2.91258	3.93622	3.68793	2.98558	3.75668	2.93509	6.10061	2.25501	7.79285	10.76	7.77307	11.5753	10.7574	11.1479	7.10726	7.61813	7.57486
Os01g0101600		Immunoglobulin-like fold domain containing protein	37.1648	40.5222	43.7673	39.9154	41.2141	42.1888	47.6274	40.4007	38.5966	28.6236	26.8362	32.0798	26.961	26.6021	28.3105	21.2822	29.4021	27.1647
Os01g0101700	OsDjC1	Similar to chaperone protein dnaJ 20	19.9004	12.4313	8.47364	18.7421	11.7256	14.362	6.58431	12.7593	8.8092	12.3461	8.1776	11.8811	8.7315	13.0527	16.7121	13.4307	14.6006	14.5663
Os01g0101800		Conserved hypothetical protein	0.329017	0	0	0	0	0	0	0	0	1.41157	0.487027	0.781733	0	0.558818	0.565878	1.16751	0.562179	1.4108
Os01g0101850		Hypothetical protein	0	0	0	0	0	0	0	0	0	0	0.145526	0	0	0	0	0.038017	0	0
Os01g0101900		Similar to OSIGBa0075F02.3 protein	0	0	0	0	0	0	0	0	0	9.36488	7.88834	3.56846	1.52338	1.02837	1.63963	0.950193	1.54091	0
Os01g0102000	OsNPC6	Phosphoesterase family protein	0	0	0	0	0	0	0	0	0	2.15931	7.72112	2.5838	0.670276	1.70142	1.64796	0.645037	1.56662	2.27655
Os01g0102300	OsTLP27	Thylakoid lumen protein, Photosynthesis and chloroplast developmen	30.6801	23.2015	44.4085	50.8359	45.5184	59.6646	58.3141	30.7511	49.8477	3.94136	4.83619	6.04053	6.93543	4.71824	5.9344	5.4046	5.11271	6.33224
Os01g0102400	OsHAP5H	Histone-fold domain containing protein	0.19678	0	0	0	0.787886	0.878746	0.379278	0.409726	0.413561	0	0	0	0	0	0	0	0	0
Os01g0102500		Conserved hypothetical protein	9.44012	8.16134	5.17586	8.02817	8.73256	8.41039	7.2135	8.89218	7.60617	14.0912	13.3333	11.3101	12.4943	11.1739	13.2721	12.1751	12.2351	10.5799
Os01g0102600	OsSK4	Shikimate kinase domain containing protein	77.3098	71.992	121.881	87.2868	97.019	94.7691	103.562	55.9583	86.9483	3.74209	3.26014	5.37109	2.68284	2.41051	2.10895	2.79434	3.13212	4.99011
Os01g0102700		Translocon-associated beta family protein	114.162	95.319	48.5951	62.2239	77.9629	76.5067	76.0402	112.466	73.159	97.501	107.458	79.4042	79.1801	97.9353	104.444	102.964	102.854	109.422
Os01g0102800	CSB	Similar to chromatin remodeling complex subunit	7.4841	8.07936	8.61049	10.5994	8.61489	8.93067	10.5482	11.057	5.90595	9.92614	10.5585	11.641	9.80438	10.9903	10.5015	9.11975	10.0604	10.0435
Os01g0102850		Similar to nitrilase 2	3.32177	1.88198	0.956993	3.10255	2.35599	1.13114	1.98849	3.74221	2.19047	3.13907	1.78734	3.65292	0	0	2.88572	1.60476	1.75937	1.81157
Os01g0102900	LIR1	Light-regulated protein, Regulation of light-dependent attachment of LEAF-TYPE FERREDOXIN-NADP+ OXIDOREDUCTASE (LFNR) to the thylakoid membran	21308.8	23018	26037.6	15233	16248.8	18680.9	19891.6	17445.1	21281.1	285.381	181.574	293.634	268.413	258.904	306.372	244.172	231.82	205.372
Os01g0103000		Snf7 family protein	34.4208	37.9217	40.7173	22.6145	21.9628	28.4862	31.3339	20.2038	22.0635	6.09131	3.73452	6.95104	1.4504	4.84548	8.54427	6.27327	7.36758	8.44845
Os01g0103050		Non-protein coding transcript	3.04672	4.28511	2.89954	0.263365	0	0.307917	0.561841	0.325535	0.361382	0	0	0	0	0	0	0.1432	0	0
Os01g0103075		Hypothetical protein	0.324937	0.440175	0	0	0.343211	0.215181	0	0	0.057417	0.569384	0.814476	1.45722	0.516781	1.69081	0.378425	1.81579	0.802671	1.35385
Os01g0103100		TGF-beta receptor, type I/II extracellular region family protein	2.65722	4.01947	4.2102	3.34927	3.45153	2.16603	4.32665	2.225	4.3999	1.61755	3.1016	3.77852	5.35885	6.27179	4.46745	2.87959	3.6321	3.73236
Os01g0103400		Hypothetical gene	18.6103	17.6312	14.3858	17.7188	10.0962	11.9005	12.803	9.86828	12.5835	10.5244	17.2517	16.2881	9.94601	15.7936	14.2682	18.1384	16.0294	10.8819
Os01g0103600		Similar to sterol-8,7-isomerase	36.1505	36.2771	34.6937	62.2064	58.0279	64.115	48.5877	54.2817	44.7488	79.9168	67.6803	87.6936	59.1309	74.1191	80.3744	73.1284	71.7757	76.1124
Os01g0103650		Hypothetical gene	0.097858	0	0	0	0	0	0	0	0	0	0	0	0	0	0	0	0	0
Os01g0103700		Conserved hypothetical protein	2.84682	2.9305	2.52908	2.23604	3.12476	4.85803	3.2188	2.68031	2.74523	3.96586	3.00642	4.07725	2.3785	4.03658	2.76064	2.5819	1.8304	2.4884
Os01g0103800	OsDW1-01g	Conserved hypothetical protein	24.7992	27.4236	17.8923	14.7757	17.2154	15.128	15.114	16.3369	14.758	7.54289	8.88155	7.97507	3.60296	4.41472	11.3283	11.5468	8.06389	9.49038
Os01g0103900		Polynucleotidyl transferase, Ribonuclease H fold domain containing protein	0.546815	0.69499	0.302076	0.601755	0.209026	0	0.182815	0.778509	0.386782	0.521925	1.19952	1.65588	1.16453	0.638726	0.655359	0.422603	0.531596	0.823404
Os01g0104000		C-type lectin domain containing protein	21.2324	18.9526	17.1952	22.7699	18.2801	21.0692	15.9453	22.1979	20.5298	12.6044	13.1033	11.2149	19.8644	21.4564	15.1143	13.6517	15.5078	15.8306
Os01g0104100	OsCOIN	Similar to protein binding / zinc ion binding	75.3547	76.3612	59.9859	74.8226	74.8471	68.136	67.496	60.296	60.3218	29.0857	48.059	28.3051	41.446	39.2374	41.8164	33.2684	36.4338	41.7186
Os01g0104200	ONAC016	No apical meristem (NAM) protein domain containing protein	0.488493	0	1.66058	4.78176	5.13653	1.09985	0.356469	2.25452	0	10.646	3.21844	6.38017	17.8275	19.014	14.1113	14.3688	15.1669	15.4152
Os01g0104350		Non-protein coding transcript	22.2049	12.3537	19.7484	17.413	18.537	14.0411	18.2235	11.4115	18.786	8.56347	8.10355	10.7563	5.38516	8.38331	15.0076	9.69331	6.23332	11.4768
Os01g0104400		Ricin B-related lectin domain containing protein	101.658	128.469	131.597	184.613	153.35	144.153	134.954	111.231	145.712	101.599	62.2042	86.7458	57.6926	62.599	77.3207	83.6089	97.4841	96.1343
Os01g0104500	ONAC020	No apical meristem (NAM) protein domain containing protein	0	0	0	0	0	0	0	0	0	0	0	0	0	0	0	0	0	0
Os01g0104600	OsDET1	Homolog of Arabidopsis DE-ETIOLATED1 (DET1), Modulation of the ABA signaling pathway and ABA biosynthesis, Regulation of chlorophyll conten	22.7332	24.9429	16.2938	20.7759	23.6594	23.1489	21.2824	23.0877	18.845	12.7248	12.7552	9.49809	9.71215	11.3457	8.36954	8.84118	11.3178	11.7272
Os01g0104800		Sas10/Utp3 family protein	27.0416	27.1855	17.6684	20.8433	20.5504	24.5035	21.0146	31.3862	22.107	15.6849	6.15376	15.9556	6.49167	15.6666	14.7983	16.2481	18.1323	15.8238
Os01g0104900		Transferase family protein	1.88542	2.09725	1.64831	2.46335	1.40217	1.18587	2.1093	0.555729	1.12935	92.48	42.2523	94.4404	34.4133	66.0276	58.1729	73.1319	65.3054	70.88
Os01g0105300		Similar to HAT family dimerisation domain containing protein, expressed	0.905544	0.551279	0.272936	0	0.142817	0	0	0.678675	0.085241	0	1.24602	0.376736	0.21667	0.060833	0	0	0.137498	0.222201
Os01g0105400		Similar to Kinesin heavy chain	17.9619	15.4513	10.0661	11.3393	11.9153	10.7077	12.7718	19.5425	15.4475	23.653	15.777	21.4229	15.0687	15.1495	17.9176	16.6183	15.4113	15.1365
Os01g0105700	OsbHLH071	Basic helix-loop-helix dimerisation region bHLH domain containing protein	0	0	0	0	0	0	0	0	0	0.916309	0	1.0815	0	0.351389	0	0.533634	1.39722	1.11747
Os01g0105800	OsISC9	Similar to Iron sulfur assembly protein 1	7.21648	13.4535	7.499	9.32921	12.3181	7.90498	5.51367	5.68059	5.93623	3.69588	2.54588	2.25804	2.42957	1.95421	0.423135	2.35146	3.77478	1.45113
Os01g0105900		Carbohydrate/purine kinase domain containing protein	70.5574	84.0338	73.6568	128.121	125.067	107.014	86.593	119.14	106.992	67.3653	51.2585	75.5279	39.4853	50.8793	61.5333	69.8343	63.2508	57.375
Os01g0106200		Similar to RER1A protein (AtRER1A)	62.3539	53.4583	41.5545	71.6662	65.5987	63.1628	62.8838	73.6657	61.1986	69.5358	74.211	65.8383	81.8253	81.5367	64.9631	65.773	72.3248	70.7453
Os01g0106300		Similar to Isoflavone reductase homolog IRL (EC 1.3.1.-)	1.34353	0	3.84209	0	0	0.27173	2.45937	0	0.529537	1.57851	1.31531	1.24841	0.146317	1.57089	2.24603	0	1.86418	0.785829
Os01g0106400		Similar to Isoflavone reductase homolog IRL (EC 1.3.1.-)	1.44926	0.726068	0.504461	0.672751	1.71347	1.03454	0.672557	1.06831	2.5869	0.730332	32.9381	2.24659	0.55469	2.15171	0.622899	2.42644	2.29105	1.52695
Os01g0106500		Conserved hypothetical protein	11.8086	14.382	11.128	13.4975	12.2907	17.8979	15.0912	22.9397	14.1011	7.06427	4.20709	10.5399	5.73942	8.79031	8.89109	9.2312	9.19242	10.5645
Os01g0106600		Similar to Chitin-binding lectin 1 precursor (PL-I)	1.11948	1.72749	0	3.27813	1.03277	1.48811	1.63261	1.93004	1.39433	3.25089	0.171989	2.27495	0.785126	2.08247	1.93714	2.96634	2.79913	1.83467
Os01g0106700		Hypothetical conserved gene	15.2941	17.8238	23.6828	15.629	18.2525	15.4283	19.7556	15.4553	15.4746	9.58639	4.76601	10.0319	4.86539	9.25039	7.38042	5.49411	9.28313	7.56133
Os01g0106800	OsRBX1b	Similar to RING-box protein 1A (Regulator of cullins 1a) (dRbx1)	114.239	127.016	114.257	168.405	145.361	122.31	145.265	130.974	120.551	130.994	114.369	125.041	90.173	117.417	140.751	120.8	129.992	125.342
Os01g0106900	OsDXR	Similar to 1-deoxy-D-xylulose 5-phosphate reductoisomerase (Fragment)	138.741	119.637	95.9228	66.8289	77.4997	97.7089	92.6156	80.2078	71.7003	15.0611	13.7252	15.8889	5.99257	14.2946	11.6287	14.9291	14.4786	13.4471
Os01g0107000		Similar to peroxin Pex14	43.409	29.6826	34.2588	45.0539	48.176	43.7071	41.5301	32.9699	35.3706	23.4779	24.1663	22.1594	42.6378	31.4975	32.1357	27.099	25.4224	32.6993
Os01g0107400		Conserved hypothetical protein	10.0702	11.1388	4.75918	3.24216	5.80693	6.18966	8.98	10.8411	3.85733	13.3831	6.47713	9.57918	3.44766	8.51935	5.79529	11.2814	11.2865	11.4441
Os01g0107700		Similar to LIMONENE cyclase like protein	1.32663	1.8278	1.39355	0.616629	1.85831	1.9702	1.31858	1.97942	2.39656	1.16391	1.32192	0.421546	0.636178	0.757122	1.76981	0.684754	0.608395	2.28921
Os01g0107750		Hypothetical protein	0	0	0	0	0	0	0	0	0	0	0	0	0	0	0	0	0	0
Os01g0107801		Non-protein coding transcript	0	0	0	0	0	0	0	0	0	0	0	0	0	0	0	0	0	0
Os01g0107900		Protein of unknown function DUF3506 domain containing protein	98.6502	99.1893	113.848	107.534	89.5803	90.7087	101.828	72.317	81.2868	38.1442	34.426	34.143	37.2306	34.3768	27.2964	31.3798	30.9839	31.32
Os01g0108000		Conserved hypothetical protein	18.1915	22.6301	17.6421	26.3418	22.5999	23.337	22.7494	21.9672	15.7407	21.726	26.6326	19.4262	28.2389	24.683	18.386	17.7811	21.3022	18.2462
Os01g0108200	OsPOP1	Similar to Prolyl endopeptidase (EC 3.4.21.26) (Post-proline cleaving enzyme) (PE)	37.5964	36.4832	28.4612	33.6902	37.2722	35.512	36.1044	37.4673	26.6943	34.3367	34.6985	39.8712	41.2345	30.2364	32.9006	24.3596	31.1231	31.1522
Os01g0108400		Helix-loop-helix DNA-binding domain containing protein	17.1747	46.6042	2.7647	36.9977	60.106	26.181	33.7593	76.2022	48.4241	0	0	0	0	0	0	0	0	0
Os01g0108500		Protein of unknown function DUF3778 domain containing protein	1.57589	4.36059	0.419802	4.59245	7.3749	2.38656	3.88776	10.53	5.91358	0	0	0	0	0	0	0	0	0
Os01g0108600		Basic helix-loop-helix dimerisation region bHLH domain containing protein	61.1357	29.3288	21.1036	11.6388	11.8268	11.2742	20.5146	26.3839	24.8657	9.91421	8.88759	6.69821	25.1435	18.9578	18.2475	17.2501	16.9441	12.6574
Os01g0108700		Hypothetical protein	0	0	0	0	0	0	0	0	0	0	0	0	0.260578	0	0	0	0	0
Os01g0108800		Protein of unknown function DUF936, plant family protein	0.850534	0.523747	0.121897	0	0	0.243289	0	0	0.202283	3.9134	1.29056	4.24777	0.54518	0.584739	3.1938	4.09319	3.52768	4.20547
Os01g0109000		Similar to Late embryogenesis abundant protein, group 3	6.15063	7.50129	10.7996	5.25867	7.07246	7.13	8.09189	6.94135	13.5409	8.09755	5.28374	9.22838	8.56035	15.1229	12.5415	9.90462	12.0613	13.4473
Os01g0109201		Hypothetical gene	0	0	0	0	0	0	0	0	0	0	0.177078	0	0	0	0	0	0	0
Os01g0109300		Similar to predicted protein	15.3779	14.3089	17.8382	23.1575	21.8223	22.062	20.0133	20.4989	17.6828	3.47167	5.86877	2.93292	7.50774	4.04213	5.26978	6.05711	7.08926	5.5953
Os01g0109366		Hypothetical conserved gene	0	0	0	0	0	0	0	0	0	0	0	0	0	0	0	0	0	0
Os01g0109432		Hypothetical gene	0	0	0	0	0	0	0	0	0	0.140102	0	0	0	0	0	0.449172	0	0
Os01g0109500		Conserved hypothetical protein	0	0	0	0.980787	1.7854	0.350203	0.994823	0	0.757351	0	0	0	0.594597	0	0.91638	0	0	0.372253
Os01g0109700		Similar to Paired amphipathic helix repeat-containing protein / transcription regulator-related	76.038	80.2762	75.1683	99.9518	87.8694	87.0526	81.628	80.8981	74.9394	75.5376	94.5233	70.6572	102.223	79.3999	78.2552	60.403	76.5242	67.6032
Os01g0109750		Paired amphipathic helix domain containing protein	8.9631	16.9342	16.985	15.2684	24.3262	19.3592	17.6134	16.4678	20.9037	19.932	11.8279	14.5801	13.6505	17.0499	11.9424	13.4477	14.6937	13.9407
Os01g0110050	Pho1	Pi homeostasi	0.076775	0	1.42	0	0	0	0	0	0	1.37291	0.313901	0.905272	0	2.02003	1.25394	0.918439	0.859378	2.51261
Os01g0110100	Pho1	Phosphate (Pi) transporter, Pi homeostasi	1.51013	0.763497	0.622107	0	0.128889	0	0.276628	0.421645	0.541093	4.13018	1.56442	3.79055	1.51698	4.46582	3.62332	3.03147	3.46567	3.89545
Os01g0110200	OsAGP12	Conserved hypothetical protein	0	0	0	0	0	0	0.741449	0	0.896174	7.26874	9.38157	13.3578	2.12744	10.528	11.7144	16.1142	19.902	20.2114
Os01g0110400		Similar to Acetyl-CoA C-acetyltransferase	71.1427	49.3921	32.7061	66.4975	48.4312	33.5033	30.2392	61.2384	30.8137	50.9046	117.345	49.4384	86.3038	70.2818	64.104	56.208	63.6588	65.8944
Os01g0110500		Protein kinase, core domain containing protein	3.16388	3.62782	3.36642	3.16086	3.28344	3.11309	4.42908	6.24744	3.34702	4.29114	3.97934	6.95937	5.32327	4.77903	8.92375	8.20367	6.21565	9.88544
Os01g0110600		Hypothetical protein	0	0	0	0	0	0	0	0	0	0	0	0	0	0	0	0	0	0
Os01g0110700	Osppc-b	Similar to Phosphoenolpyruvate carboxylase (EC 4.1.1.31)	0.822374	0.72886	1.2044	0	0.52784	0.265384	0.455267	0.669564	0.380467	0.15109	0	0.435454	0	0.339885	1.11946	0.630915	0.192329	0.829481
Os01g0110800		Leucine-rich repeat, plant specific containing protein	0.910479	0.358192	0.425498	0.877367	0.583099	0	0.658607	0	0.895459	0	0.88801	0.400065	0	0	0.177304	0	0.445952	0.546257
Os01g0111000	PMEI-1	Pectinesterase inhibitor domain containing protein	0	0	0	0	0	0	0	0	0	0	0	0	0	0	0	0	0	0
Os01g0111100	OsCYP26-2	Cyclophilin-like domain containing protein	48.9238	42.1727	91.443	22.7928	33.6336	45.4754	60.4899	32.2752	49.0102	7.50434	1.52158	3.31015	1.08836	2.26533	1.49704	2.77365	2.0718	2.08614
Os01g0111200		Like-Sm ribonucleoprotein (LSM)-related domain domain containing protein	48.4968	54.7243	48.8471	52.9543	53.2221	50.9405	47.7271	48.4325	38.351	57.204	58.5089	56.6395	56.8405	49.2598	55.1322	54.4942	55.7363	53.0345
Os01g0111300		Conserved hypothetical protein	2.50523	2.77169	4.42421	6.3064	5.54194	4.75585	1.94634	4.13521	6.51459	20.9777	18.3893	18.6584	10.5002	7.83825	9.75104	9.16191	13.2435	13.2242
Os01g0111400		Zinc finger, BED-type predicted domain containing protein	13.2796	11.6986	10.7504	11.0427	10.5431	11.0101	10.263	10.917	8.1817	9.02717	11.8581	7.83269	8.24819	7.40068	4.89385	8.05632	8.68783	7.24949
Os01g0111500	OsbHLH125	ROOT HAIR DEFECTIVE-SIX LIKE (RSL) class I basic helix-loop-helix protein, bHLH transcription factor, Regulation of root hair developmen	0	0	0	0	0	0	0	0	0	2.24491	1.18227	2.34527	0	0.418698	1.26343	0.658064	1.01253	1.59115
Os01g0111600	OsMFT2	Similar to MOTHER of FT and TF1 protein	0	0	0	0	0	0	0	0	0	0	0	0	0.427665	1.85508	0.33566	1.2404	1.07882	0
Os01g0111700		Conserved hypothetical protein	1.70157	2.10626	0.786639	14.5174	25.2716	39.9865	32.1063	41.6329	33.8912	3.47227	1.94316	4.10412	2.14099	7.92621	11.9937	14.1811	13.3265	14.6356
Os01g0111800		Conserved hypothetical protein	4.47769	6.38443	6.60418	2.89713	6.96475	3.91742	6.14034	4.89764	6.22039	48.4918	32.6877	42.4848	20.5504	23.0444	25.5572	33.6245	38.2796	24.0514
Os01g0111900	SIP34	Glutelin family protein	13.1237	9.29488	13.2355	11.0681	10.1694	8.81289	10.4289	9.34732	14.758	174.178	91.4913	172.296	64.3281	80.9255	109.855	125.708	107.69	126.01
Os01g0112000		Conserved hypothetical protein	0	0	0	0	0	0	0	0	0	1.242	14.4372	5.99241	3.58851	3.19617	3.27874	2.7013	6.87521	6.16501
Os01g0112050		Non-protein coding transcript	1.63057	0.959927	1.16492	1.3473	1.33565	0.724969	1.04898	1.11792	0.713003	0.159133	0	0.498922	0	0.47347	0.532446	0.36704	0.407796	0.206579
Os01g0112100		Conserved hypothetical protein	4.6821	4.20113	2.03107	2.58734	3.92637	3.92747	3.89248	4.35491	3.36793	1.69835	1.35795	2.13583	0.546675	1.95937	2.55909	2.02993	2.7439	3.23368
Os01g0112201		Hypothetical protein	0	0	0	0	0	0	0	0	0	0	0	0	0	0.11847	0.150408	0	0	0
Os01g0112300		Hypothetical conserved gene	16.289	12.4709	11.0893	12.9099	12.4001	14.2858	13.4993	16.5917	10.633	13.0683	12.9044	14.9573	9.4426	15.7693	12.0048	14.4073	18.0411	13.7192
Os01g0112400	OsNIP4	Major intrinsic protein family protein	0	0	0	0	0	0	0	0	0	0	0	0	0	0	0	0	0.871879	0.673387
Os01g0112500		Similar to Plakoglobin/armadillo/beta-catenin-like protein (Fragment)	38.0006	57.0715	45.6629	103.664	86.5108	73.341	79.392	71.3869	72.2601	95.583	139.308	88.6012	161.449	128.123	109.944	134.606	144.472	122.854
Os01g0112600		Conserved hypothetical protein	0	0	0	0	0	0	0	0	0	0.811678	2.37071	1.31682	2.45443	0	0.557283	2.23423	0.306441	0.30611
Os01g0112800		Disease resistance protein domain containing protein	0	0	0	0	0	0	0	0	0	0.106143	0	0.334927	0	0	0	0	0.148169	0
Os01g0113000		Hypothetical conserved gene	0.694143	0.892031	0.780702	0.391322	0.921526	0.705867	0.888327	0.721609	0.515771	0.425884	0.570459	0.736021	0.166554	0.286993	0.507027	0.586632	0.437651	0.418622
Os01g0113150		Disease resistance protein domain containing protein	0	0	0	0	0	0	0	0	0	0	0	0.10228	0	0	0	0	0	0
Os01g0113200	OsRLCK2	Similar to Receptor serine/threonine kinase	1.99509	1.77207	2.11466	1.05462	1.00836	0.905993	0.714232	1.8725	0.674362	7.9876	21.5417	9.15344	13.3474	6.848	7.92809	7.84791	8.86667	8.03833
Os01g0113300	OsRLCK3	Similar to ARK protein (Fragment)	0.801764	0.863658	0.4071	0.493911	0.933499	0.951091	0.85607	2.63049	0.365302	5.32264	12.4649	5.43376	9.93334	6.10298	5.5058	6.58765	7.57324	4.58567
Os01g0113325		Hypothetical protein	0	0	0	0	0	0	0	0	0	0	0.205179	0	0	0	0	0	0	0
Os01g0113350		Hypothetical conserved gene	0.974235	3.42244	3.25658	1.90531	2.66887	2.67961	4.63426	0.692346	2.64149	4.50487	3.43259	5.84626	2.65205	3.18777	3.24973	2.15179	3.63542	2.60743
Os01g0113400	OsRLCK4	Similar to Receptor-like kinase	3.74916	4.90944	3.36167	2.72044	2.24722	2.25252	2.06129	2.26217	3.38587	5.22867	3.71816	6.91416	5.12461	5.35602	5.6114	6.15977	4.84143	5.79146
Os01g0113450		Hypothetical protein	0.329264	0.171695	0	0	0.797556	0.545853	1.24558	0.493931	0	1.04442	0	0.439721	0	0	0	0.619091	0.555408	0.590067
Os01g0113500		Similar to Receptor-like kinase	1.66989	1.31403	1.57909	1.53121	2.57596	3.22709	4.05682	2.19368	1.91305	4.22591	0.950519	2.99967	2.51667	2.57798	3.3786	2.11861	2.25193	3.41076
Os01g0113600		Hypothetical protein	0	0.502076	0	0	0	0	0	1.40675	0.240115	8.06797	6.39921	1.65263	1.29509	2.67169	5.03981	4.09269	3.77843	1.01142
Os01g0113650		Hypothetical conserved gene	0.929131	1.40209	0.377032	0.437282	1.17886	1.04344	1.1158	2.83336	0.316184	1.73449	2.09368	1.45238	2.31881	2.52139	1.92983	3.07189	2.26732	2.89016
Os01g0113700		Similar to Receptor-like kinase	3.44498	7.69159	4.27803	8.42148	10.7225	12.1623	14.2354	16.7488	8.32442	15.822	22.8837	19.2036	11.97	13.7796	18.0614	14.1495	16.1031	12.7272
Os01g0113750		Non-protein coding transcript	0	0	0	0	0	0	0	0	0	0	0	0	0	0	0	0	0	0
Os01g0113800		Protein kinase, core domain containing protein	0.284484	0.343019	0	3.30567	1.31352	2.94482	3.12369	5.16976	2.54359	2.57787	2.06074	1.87052	1.72267	2.23517	2.17477	1.27091	2.85269	2.16919
Os01g0113900		Similar to Receptor-like protein kinase	4.37835	9.34107	11.4089	2.53259	4.18764	6.32715	9.16241	6.12555	8.23072	0	0	0	0	0	0	0	0	0
Os01g0113950		Hypothetical protein	0.215697	0.342983	0	0	0.485135	0.426329	0.367184	0	0.177512	0	0	0	0	0	0	0	0	0
Os01g0114000		Similar to H0315A08.1 protein	0	0.042449	0	0	0.055374	0	0	0.054687	0.031585	0.053103	0.276185	0.310221	0.040489	0	0	0.041599	0.121392	0.184296
Os01g0114050		Non-protein coding transcript	0	0	0	0	0	0	0	0	0	0	0	0	0	0	0	0	0	0
Os01g0114100	OsRLCK5	Similar to Protein kinase RLK17	12.708	18.7397	13.9514	26.1517	21.6451	32.065	21.598	27.9944	20.7574	19.5702	36.0944	22.1778	47.1722	36.6001	33.1776	25.849	31.17	25.6733
Os01g0114150		Non-protein coding transcript	0.134741	0	0	0	0	0	0.234549	0	0.162538	0.429182	0	0	0	0	0	0	0	0
Os01g0114200		Conserved hypothetical protein	0.680851	2.29842	2.32807	0	0	0.821217	0.556838	0.137531	0.098768	1.63876	0.659459	1.46027	0	0	0.483405	0	0.692406	1.08999
Os01g0114300	OsRLCK6	Similar to Receptor-like protein kinase (Fragment)	5.46678	12.6532	12.3248	16.8009	17.8995	26.3207	25.9938	22.1949	18.7504	2.24433	0.741286	1.84742	3.09046	5.50734	4.36069	3.30311	4.89893	3.26067
Os01g0114400	OsRLCK7	Similar to Receptor-like kinase	0	0	0	0	0	0	0	0	0	0	0	0	0	0	0	0	0	0
Os01g0114402		Hypothetical protein	0	0	0	0	0	0	0	0	0	0	0	0	0	0	0	0	0	0
Os01g0114550		Non-protein coding transcript	0.119264	0.256817	0.043334	0	0	0	0.215629	0	0	0.081867	0.186966	0.641657	0.221981	0.096173	0.121327	0.2726	0.044346	0.077888
Os01g0114600	OsRLCK8	Similar to Receptor-like protein kinase	0.958779	0.840496	0.316706	3.53376	3.36682	2.26659	1.83418	1.54228	1.91938	0	0	0	0	0.229022	0.112631	0.56234	0	0
Os01g0114650		Non-protein coding transcript	0	0	0	0	0	0	0	0	0	0	0	0	0	0	0	0	0	0
Os01g0114700		Similar to Receptor-like kinase	0	0	0	0	0	0	0	0	0	0.843131	0.117994	0.461697	0	0.644805	0	0.276478	0.304438	0
Os01g0114800		Similar to H0215A08.3 protein	0	0	0.568981	1.03458	0.640964	1.28325	1.4634	0.246187	1.60896	0	0	0	0	0	0	0	0	0
Os01g0114900	OsRLCK9	Similar to LRK14	0	0	0	0	0	0	0	0	0	0	0	0	0	0	0	0	0	0
Os01g0115100		Hypothetical conserved gene	3.3157	5.62457	4.449	15.3044	19.2411	20.5193	19.6481	13.5163	15.9591	1.44636	1.11278	1.22134	0.476365	1.14691	1.02473	1.2581	0.898491	1.77654
Os01g0115200		Similar to OSIGBa0140C02.7 protein	0.701261	0.671071	1.21458	7.84564	4.11782	7.29954	5.27645	1.97688	3.31185	0.586228	0	0.663789	0.41187	0.883615	0	1.51493	0.217501	0.199787
Os01g0115300		Hypothetical gene	9.64231	8.94892	9.90661	10.333	11.1507	8.87292	12.1469	15.279	14.1874	16.0842	17.3832	19.0322	15.5755	16.2225	17.1171	13.7524	18.3194	15.5798
Os01g0115500	OsRLCK10	Similar to Receptor-like kinase	0	0	0.159173	0.569038	1.55105	1.78103	1.92728	0.201777	3.65205	0	0	0	0	0	0	0	0.631952	0.400452
Os01g0115533		Non-protein coding transcript	0	0	0	0	0	0	0	0	0	0	0	0	0	0	0	0	0	0
Os01g0115566	OsRLCK10	Similar to Receptor-like kinase	0.717793	3.12922	1.86042	17.9417	16.5351	16.4468	12.6263	7.05643	17.8493	1.0506	0	0.882929	0.493675	1.11968	1.54211	0.866301	1.6359	1.88801
Os01g0115600	OsRLCK11	Similar to LRK14	0.722092	1.07706	2.60253	21.8115	17.7974	28.2349	28.1949	17.5605	21.4228	1.45692	0	1.14642	1.54108	1.1179	2.05004	3.16067	1.1018	2.28191
Os01g0115700		Similar to Receptor-like kinase	4.4424	8.28637	5.43898	8.82487	18.7514	32.7757	36.1917	14.6254	23.6558	0	0	0	0	0	0	0	0	0
Os01g0115725		Hypothetical protein	0	0	0.464114	1.07532	1.98454	3.04765	3.58129	0	2.12133	0	0	0	0	0	0	0	0	0
Os01g0115750	Os8Tak2	Similar to Receptor-like protein kinase	1.57223	2.07438	1.7602	1.76751	3.11478	5.04772	1.84917	2.21156	1.0028	0	0	0	0	0	0	0	0	0
Os01g0115752		Non-protein coding transcript	0	0	0.276165	0.230244	0.093202	0.668232	0	0	0.292555	0	0	0	0	0	0	0	0	0
Os01g0115800	Os8Tak1	Similar to Receptor-like kinase	1.28893	2.79752	3.62385	22.2254	22.6742	28.4399	22.7843	17.8509	21.0033	8.68538	5.85982	10.7468	8.85727	15.9634	15.8048	12.585	13.8003	10.0071
Os01g0115900		Similar to Receptor-like protein kinase	1.51985	2.79995	2.29912	17.125	20.08	20.8373	16.1475	11.0776	14.3221	1.24198	0.933893	2.12623	2.16476	4.16828	2.82725	3.15515	2.97377	2.75456
Os01g0115950		Hypothetical protein	0	0	0	0	0	0	0	0	0	0	0	0	0	0	0.180165	0	0	0
Os01g0116000	Os8Tak3	Similar to Receptor-like protein kinase	0	0	0.13651	0.708802	0.468278	1.27247	0.489353	1.12051	0.545857	0	0	0	0	0	0	0	0	0
Os01g0116100		Conserved hypothetical protein	0.100788	1.06721	0.837666	0	0	0	0	0	0.44551	0	0.77094	0	0	0	0	0.199587	0.102176	0
Os01g0116101		Hypothetical protein	0	0	0	0	0	0	0	0	0	0	0	0	0	0	0	0	0	0
Os01g0116200	OsRLCK13	Protein kinase, core domain containing protein	0	0	0	0	0	0	0	0.328891	0.193986	0	0	0	1.02816	1.56966	0.828842	0.50996	0.432798	1.04796
Os01g0116250		Hypothetical protein	0	0	0	0	0	0	0	0	0	0	0	0	0	0	0	0	0	0
Os01g0116300	OsRLCK14	Similar to Receptor-like kinase	0	0	0	0.588683	0.175981	0.275477	0.348041	0	0	0	0	0	0	0	0	0	0	0
Os01g0116400		Protein kinase, core domain containing protein	17.5921	27.3448	16.6169	45.4581	42.2196	37.0588	30.2767	22.76	25.5584	0	0	0	0	0	0.448765	0	0	0
Os01g0116600	SPL33	Eukaryotic translation elongation factor 1 alpha (eEF1A)-like protein, Negative regulation of cell death, Defense respons	34.7954	37.2434	32.0451	22.4027	35.4758	33.4145	32.4776	33.5273	30.8678	35.8507	30.3477	38.1739	30.2924	32.9575	28.9132	27.1345	33.5065	31.5623
Os01g0116650		Hypothetical protein	0	0	0	0.113743	0	0	0	0	0	0	0	0	0	0	0	0	0	0
Os01g0116800		Similar to Receptor-like kinase	0.208992	0.189758	1.40487	14.0511	16.2561	17.19	12.7092	16.5354	14.6966	2.92281	0.307192	5.39398	3.18604	6.16281	3.08944	2.29781	6.34361	3.23422
Os01g0116900		Protein kinase, catalytic domain domain containing protein	6.892	11.916	10.8912	24.2513	26.265	32.412	27.5458	25.7992	17.6021	2.29383	1.05746	2.76769	2.69366	2.74289	2.48689	4.32601	1.54492	3.84888
Os01g0116901		Hypothetical protein	0	0	0	0	0	0	0	0	0	0	0	0	0	0	0	0	0	0
Os01g0117000	OsRLCK15	Similar to Receptor-like kinase ARK1AS	4.01804	5.61113	4.55421	3.44761	6.06393	5.24228	8.40278	5.06368	4.72909	0	0.297553	0.251386	0	0.16261	0.46177	0	0	0.55816
Os01g0117025		Hypothetical protein	0	0	0	0	0	0	0	0	0	0	0	0	0	0	0	0	0	0
Os01g0117050		Non-protein coding transcript	6.90449	0.741693	3.8645	4.31021	7.57663	11.1686	7.10259	6.05311	10.2201	4.0136	2.08947	3.1207	1.06567	2.67953	1.72854	4.28956	2.10982	3.11397
Os01g0117100		Similar to Receptor kinase LRK10	5.46859	6.86385	6.08179	7.20974	11.6561	10.4917	8.76907	7.45805	8.60518	0	0	0	0	0	0	0	0	0
Os01g0117200	OsRLCK16	Similar to ARK protein (Fragment)	6.18759	8.79214	13.5738	21.9424	82.4084	118.201	119.107	48.5912	102.284	0	0	0	0	0	0	0	0	0
Os01g0117233		Non-protein coding transcript	0	0	0	0	0.233746	0	0.206731	0.161059	0	0	0	0	0	0	0	0	0	0
Os01g0117266	OsRLCK17	Conserved hypothetical protein	0.455645	0.517085	3.05246	3.25142	14.3022	38.3218	19.7045	10.4981	19.3669	0	0	0	0	0	0	0	0	0
Os01g0117300	OsRLCK17	Similar to Receptor kinase LRK10	0.787569	1.39877	2.39212	4.90052	22.1275	31.769	30.5751	16.291	30.5709	0	0	0	0.060859	0.283942	0	0	0	0
Os01g0117400	OsRLCK18	Similar to Receptor-like kinase	2.81964	2.76919	5.89513	10.9902	19.8072	12.9039	17.4263	11.3824	15.5709	0.547537	0	0.332966	0.299053	0.915254	1.37624	0.524779	3.04209	2.47481
Os01g0117450		Hypothetical protein	0	0	0	0	0	0	0	0	0	0	0	0	0	0	0	0	0	0
Os01g0117500		Similar to Receptor kinase LRK10	0	0	0	0.650801	2.5493	2.33158	1.22293	1.65508	1.12036	0	0	0	0	0	0	0	0	0
Os01g0117600		Protein kinase, catalytic domain domain containing protein	2.89901	5.34423	6.66467	13.7749	25.6551	21.3452	28.5935	20.0744	22.9462	0.354005	0.50295	1.12294	2.48639	3.17101	2.90245	1.79815	3.64292	2.59086
Os01g0117650		Hypothetical protein	0	0	0	0	0	0	0	0	0	0	0	0	0	0	0	0	0	0
Os01g0117700		Similar to LRK14	0.184378	0.194876	0.418761	0.561545	0.989384	1.23302	0.71298	1.73641	0.974182	0	0	0	0	0.46453	0	0.396385	0.437125	0
Os01g0117900	OsUMAMIT1	Similar to nodulin-like protein	72.4289	76.9144	86.9055	33.7909	42.1543	44.0115	50.4386	36.6831	33.4278	2.88076	3.3833	1.75229	3.88955	1.59442	4.59826	1.99151	4.06256	3.48408
Os01g0118000		Similar to Fructose-bisphosphate aldolase (EC 4.1.2.13) (Fragment)	25.6837	20.2947	9.44112	44.4094	50.8067	35.9078	31.0737	48.2406	35.8718	71.3374	105.944	69.4462	55.9048	68.393	80.1981	78.5215	81.4313	84.8995
Os01g0118033		Non-protein coding transcript	0	0	0	0	0	0	0	0	0	0	0	0	0	0	0	0	0	0
Os01g0118066		Non-protein coding transcript	0	0	0	0	0	0	0	0	0	0	0	0	0	0	0	0	0	0
Os01g0118100		Similar to Fructose-bisphosphate aldolase	19.3383	20.8998	21.3215	25.8205	26.2173	23.9376	22.0368	19.7985	17.8245	19.2826	16.4173	17.0215	18.7988	21.3684	21.0208	17.4382	20.9936	17.5908
Os01g0118300	SUI1	Similar to Phosphatidyl serine synthase	0	0.535991	0.21872	1.20544	0.965708	1.26204	0.442393	1.10332	1.00242	9.05273	3.70594	7.37599	1.86675	2.9062	4.79977	5.92821	5.98773	8.19365
Os01g0118350		Non-protein coding transcript	0	0	0	0	0	0	0	0	0	0	0	0	0	0	0	0	0	0
Os01g0118400		Similar to HGA6	5.5449	6.85995	5.64049	3.32472	6.02588	10.4739	12.1109	32.6496	11.9694	22.4925	30.8083	27.2936	5.05074	12.8875	15.8719	18.8593	17.2105	18.9429
Os01g0118600		Similar to Hga5 protein	0	0.218606	0.269353	0	0	0	0.735373	0	0	4.93152	2.89476	5.41561	0.787824	1.29409	1.48344	3.56583	1.94487	4.20791
Os01g0118700		Similar to HGA4	11.6988	13.5002	7.56658	31.9886	18.5616	15.4982	14.9906	26.1748	15.7921	28.8284	72.0487	34.9878	70.4499	32.527	37.0509	36.5565	32.0259	35.1239
Os01g0119000		Glycosyltransferase AER61, uncharacterized domain containing protein	0	0.251302	1.37963	1.24461	0	0.73722	0.853328	0.669571	0.16814	4.92152	13.8404	5.24571	9.86937	4.08916	4.93993	5.12236	6.41791	3.62608
Os01g0119050		Non-protein coding transcript	1.33387	0.605069	3.06857	6.65782	0.430574	0	2.48732	0	1.66192	4.04048	7.54796	2.76775	3.06065	0	2.48747	2.08222	5.39752	6.46793
Os01g0119100		Similar to Glycosyltransferase	4.49798	1.47363	3.32352	2.34546	0	0	6.9631	1.22827	1.74141	12.7753	21.6758	11.352	4.80264	4.45416	12.3081	9.20488	11.6655	12.4701
Os01g0119500		Protein of unknown function DUF1618 domain containing protein	28.7596	31.1568	22.1682	35.7721	29.1533	29.7964	26.1262	28.9125	25.6961	14.5988	15.9329	10.3047	17.0518	14.674	12.9142	12.3354	15.3074	13.7972
Os01g0119800		Non-protein coding transcript	0	0	0	0	0	0	0	0	0	0.805504	0	0.148641	0	0.137141	0.347627	0	0	0.632811
Os01g0120300		Similar to EMB2369 (EMBRYO DEFECTIVE 2369); ATP binding / aminoacyl-tRNA ligase/ leucine-tRNA ligase/ nucleotide binding	45.3572	59.6886	63.9632	63.6588	66.0518	72.5128	73.7743	47.759	62.068	4.29085	4.46101	5.31903	4.70695	4.10587	3.17846	3.88267	3.98432	5.48524
Os01g0120400		Alanyl-tRNA synthetase, class IIc family protein	20.0982	14.1172	15.6313	25.042	23.9078	28.5026	22.2182	32.9609	18.0181	24.3675	16.8081	20.5145	36.1677	34.8034	29.6392	26.0932	26.8761	27.3765
Os01g0120500		Similar to PAP fibrillin domain containing protein,expressed	43.1604	43.5534	51.5899	51.7117	51.1976	37.833	38.9129	27.2665	39.8854	4.83729	0	2.34099	2.18699	0.823186	0.717071	2.47708	1.49544	3.53962
Os01g0120600		Similar to Oxidoreductase NAD-binding domain containing protein, expressed	9.60329	5.81618	4.40137	9.18079	7.7626	8.09383	8.91815	10.9328	7.52702	5.73525	9.30947	8.03295	13.0089	8.22271	4.48177	5.62082	6.52894	7.06645
Os01g0120700		Similar to sarcoplasmic reticulum histidine-rich calcium-binding protein	34.3033	36.1215	33.1104	42.5182	36.9715	38.5375	37.1901	42.4112	33.6962	94.9738	82.5742	90.5104	104.039	102.485	97.7293	93.4893	109.028	114.188
Os01g0120800	eIF-3a	Similar to Eukaryotic translation initiation factor 3 subunit 10 (eIF-3 theta) (Eukaryotic translation initiation factor 3 large subunit) (eIF3a)	102.976	109.783	64.9184	85.3923	76.4142	77.4696	82.1785	103.989	78.9296	105.91	75.5635	100.853	75.3406	93.5634	90.4349	92.0601	104.917	97.8507
Os01g0121000		Conserved hypothetical protein	0	0	0	0	0	0	0	0	0.263331	1.44569	0.525296	4.56512	0.547611	0.417269	1.09579	1.17432	3.8692	1.7739
Os01g0121100		Similar to SLL2	56.7161	59.1805	62.1757	85.329	82.8835	85.8605	76.8447	78.5823	98.4901	59.391	74.3369	69.5052	68.5429	70.1431	60.9656	56.7994	54.6306	63.2191
Os01g0121200		Zinc finger, RING/FYVE/PHD-type domain containing protein	0	0	0.995538	20.3873	17.4084	23.1394	15.2229	7.80396	12.1004	11.5237	5.72323	13.0332	10.2243	11.9384	15.9055	15.3297	17.1795	13.7627
Os01g0121300		Conserved hypothetical protein	39.2219	40.6452	21.0884	39.2158	45.6606	43.7631	41.3892	40.1542	37.4973	49.7626	85.4995	58.9042	60.6337	64.2145	45.1347	49.0177	50.4932	54.8726
Os01g0121400		Hypothetical protein	0	0	0	0	0	0	0	0	0	0	0	0	0	0	0	0	0	0
Os01g0121500		Conserved hypothetical protein	2.70581	3.43077	3.0856	6.87307	8.28311	3.97017	1.38929	1.67386	8.0542	12.6691	27.4993	9.92679	27.4668	17.2701	17.7131	19.1607	13.2002	12.1822
Os01g0121600	OsABCG1	Conserved hypothetical protein	9.04993	8.9848	5.4122	16.1862	17.8609	16.8486	8.05609	3.16453	11.6888	29.6067	23.8562	13.9822	36.4986	23.5742	14.3046	21.5212	15.3331	18.5246
Os01g0121700		ABC transporter-like domain containing protein	37.8227	35.3236	44.631	48.3215	47.1314	49.9731	50.2099	31.2346	44.6338	18.7817	10.5343	20.5966	15.9239	23.7191	19.9426	16.2181	19.0617	15.5221
Os01g0121800		Glycosyl transferase, family 14 protein	11.4254	14.0352	8.61298	18.3538	18.9891	13.1556	13.1986	15.9933	10.0965	18.7663	19.2586	17.6525	15.3451	19.2143	17.0695	18.7065	17.9516	18.446
Os01g0121900		Seven-in-absentia protein, sina domain containing protein	0	0	0	0	0	0	0	0	0	0	0	0	0	0	0	0	0	0
Os01g0121950		Hypothetical conserved gene	0	0	0	0	0	0	0.489844	0	0	0	0	0	0	0	0	0	0	0
Os01g0122000	OsPR5	Conserved hypothetical protein	10.1639	13.7815	20.9467	5.62074	8.44879	11.7438	13.6028	8.38743	17.6814	0	0	0.162724	0.123221	0	0.108491	0	0	0
Os01g0122200		Seven In Absentia Homolog-type domain containing protein	0.113837	0.388853	0.143295	0	0	0	0	0	0.546543	0	0	0	0	0	0	0.412727	0.270388	0.476353
Os01g0122367		Hypothetical protein	0	0	0	0	0	0	0	0	0	0	0	0	0	0	0	0	0	0
Os01g0122534		Hypothetical protein	0	0	0	0	0	0	0	0	0	0	0	0	0	0	0	0	0	0
Os01g0122701		Conserved hypothetical protein	0	0	0	0	0	0	0	0	0	0	0	0	0	0	0	0	0	0
Os01g0123500		Conserved hypothetical protein	0	0	0	0	0	0	0	0	0	0	0	0	0	0	0	0	0	0
Os01g0123700		Zinc finger, RING-type domain containing protein	35.1789	21.685	11.8113	1.59517	0.96321	2.18389	2.67911	9.21364	4.58942	0	0	0	0.205291	0	0	0	0	0
Os01g0123800		Seven-in-absentia protein, sina domain containing protein	2.07702	3.12881	0	0	0	0	0	0.846178	0	0	0	0	0	0	0	0	0	0
Os01g0123900	RBBI2-2	Similar to Bowman-Birk type proteinase inhibitor (EBI)	3292.66	2358.63	1189.01	172.854	211.365	390.49	620.997	1521.36	829.119	0	3.79108	0	3.56002	0	0.441669	1.02789	0	0.497339
Os01g0124000	RBBI2-1	Similar to Bowman Birk trypsin inhibitor	2661.56	2828.73	1023.99	111.625	177.917	462.917	646.531	2515.09	1030.81	0.387644	3.87181	0.877851	4.02335	0.852992	0.416431	2.07881	0.192093	0.228191
Os01g0124100	RBBI3-2	Proteinase inhibitor I12, Bowman-Birk family protein	227.399	89.0341	31.3052	12.8602	17.2271	14.3253	13.7493	91.5814	8.80319	52.7893	939.998	65.287	578.434	60.7417	44.1572	53.2429	51.8727	44.788
Os01g0124200	RBBI3-1	Similar to Bowman Birk trypsin inhibitor	1747.95	873.852	393.755	129.733	128.69	114.526	129.443	710.063	111.768	833.933	5496.65	832.444	5277.08	833.026	663.488	890.286	902.403	764.418
Os01g0124401	RBBI3-3	Similar to Bowman-Birk type bran trypsin inhibitor	188.196	86.6992	31.0353	7.75719	9.6509	7.94325	10.3932	56.924	7.59038	466.437	2048.35	484.656	1527	141.691	314.182	558.299	577.299	411.619
Os01g0124550		Hypothetical protein	0	0	0	0	0	0	0	0	0	0	0	0	0	0	0	0	0	0
Os01g0124600		Similar to cDNA clone:001-125-E08, full insert sequence	0	0	0	0	0	0	0	0	0	0.451075	5.37352	0	22.0904	9.59735	7.24176	3.98447	7.32737	3.91071
Os01g0124650	RBBI2-3	Hypothetical conserved gene	97.4805	122.598	48.2287	743.564	388.464	299.906	111.629	233.784	96.5369	210.975	1103.47	214.102	1665.97	756.346	493.442	492.326	530.954	395.642
Os01g0124700		Hypothetical protein	0.54694	0	0	2.81016	0.792241	0.269563	0	0	0.723372	0.526695	6.92759	0.420006	2.62897	0.273244	1.63367	1.43639	0.522223	0.553732
Os01g0124900		Seven-in-absentia protein, sina domain containing protein	0	0	0	0	0	0	0	0	0	0	0	0	0	0	0	0	0	0
Os01g0125000		Seven-in-absentia protein, sina domain containing protein	0	0	0	0	0	0	0	0	0	0	0	0	0	0	0	0.383715	0	0
Os01g0125500		Seven-in-absentia protein, sina domain containing protein	0	0	0	0	0	0	0	0	0	0	0	0	0	0	0	0	0	0
Os01g0125550		Conserved hypothetical protein	3.81244	2.17994	2.45214	2.08563	1.68823	0.943402	2.7238	1.53514	2.49422	0.590016	1.73814	2.33972	0.483959	1.99126	1.38432	1.17984	1.99743	1.50722
Os01g0125600		Heavy metal transport/detoxification protein domain containing protein	0.309513	0	0.413864	0	0	0	0	0	0	23.9102	12.3917	20.6321	14.0567	13.7206	19.1561	24.141	23.8557	18.9329
Os01g0125700		Conserved hypothetical protein	6.7324	7.74142	4.32421	7.7633	6.2734	9.848	6.44519	7.96419	5.12112	7.02788	6.72127	12.2778	4.9125	8.6249	9.96818	11.2625	11.2779	11.0776
Os01g0125800	AIP1	Actin-interacting, WD40-repeat protein, Actin turnove	23.5694	19.1034	13.757	37.1923	27.4909	18.5658	16.6292	16.7837	16.676	31.4197	50.0475	25.0097	46.4393	33.1474	30.1594	33.5578	29.6322	31.1617
Os01g0125850		Hypothetical protein	0	0	0	0	0.21389	0	0	0	0	0.168748	0	0	0.060389	0	0.069562	0	0	0
Os01g0125900	OsUBC34	Ubiquitin-conjugating enzyme/RWD-like domain containing protein	28.4955	31.5259	26.4146	36.1166	31.2854	29.718	25.1703	27.2706	25.3101	32.339	44.2266	31.9008	50.499	38.3552	35.6385	30.8912	34.264	32.3922
Os01g0126000		Hypothetical gene	0	0	0.633077	0.925162	0.959996	0.365332	0	0	0.634584	0	0	0	1.17947	0.209998	0.092901	0.341869	0.807769	0.25752
Os01g0126100	OsLPR1	Multicopper oxidas	0	0	0	0.144201	0.561472	0	0.564028	0	0	2.29134	2.55034	4.99573	46.125	45.4304	21.7821	16.665	17.4321	14.3536
Os01g0126200	OsLPR2	Multicopper oxidas	13.8574	18.5398	12.651	17.1131	18.8257	25.3494	24.7515	16.9837	22.9354	0.14981	0	0	1.08783	2.58265	0.622224	1.44546	2.22009	1.20383
Os01g0126401		Hypothetical gene	0	0	0	0	0	0	0.16687	0	0	0	0	0	0	0	0	0	0	0
Os01g0126600	OsFDML2	Paralog of FACTOR OF DNA METHYLATION LIKE	3.90788	5.01643	5.51513	9.28626	8.49431	8.2894	7.748	5.63048	6.57712	0.403203	0	0.470191	0.286473	1.50974	1.06123	1.37565	0.858483	0.838937
Os01g0126900	OsLPR4	Multicopper oxidas	0	0	0	0	0	0	0	0	0	8.35428	8.93425	9.41634	29.9648	21.7707	39.1073	31.3569	34.8149	48.1329
Os01g0127000	OsLPR3	Multicopper oxidase, Maintenance of Pi homeostasi	0	0	0	0	0	0	0	0	0	18.7695	43.6169	12.6938	168.853	206.881	244.509	291.928	237.837	239.331
Os01g0127100		Hypothetical protein	0	0	0	0	0	0	0	0	0	0	0	0	0.108991	0.129277	0.325588	0.248824	0	0.109
Os01g0127200	OsLPR5	Multicopper oxidase, Maintenance of Pi homeostasi	0	0	0	0	0	0	0	0	0	0.616706	1.95167	0.567817	4.94463	23.5094	11.2192	13.3325	23.5252	9.71707
Os01g0127300	OsABCI4	SufBD family protein	51.0077	63.2416	50.8831	55.1767	54.0035	61.6936	57.144	56.0968	52.853	14.0295	18.7829	13.9324	11.6616	11.9889	10.7314	13.1017	12.643	14.5867
Os01g0127400		Protein of unknown function DUF3326 domain containing protein	5.04709	16.0884	15.2721	15.9896	10.0749	12.9933	19.303	9.47759	11.6293	1.22319	3.02629	3.87668	1.13547	1.50762	1.42726	1.56782	1.66249	0.972658
Os01g0127450		Similar to MYBL2 (ARABIDOPSIS MYB-LIKE 2); DNA binding / transcription factor	0.925733	0	2.45141	1.24712	2.258	1.87728	4.08449	0	2.5927	0	0.629664	1.00028	1.41886	0.680299	2.21551	0	0	3.15605
Os01g0127500		NAD(P)-binding domain containing protein	0	0	0	0	0	0	0	0	0	0	0	0	0	0	0	0	0	0
Os01g0127600		Similar to Bowman-Birk type proteinase inhibitor D-II precursor (IV)	129.57	89.0944	21.4503	2.64546	0.25671	0	2.65879	79.5136	4.31587	242.021	178.751	213.747	46.3459	41.7854	154.237	280.818	279.66	252.043
Os01g0127700	OsRLCK19	Conserved hypothetical protein	0.589484	3.54456	3.44798	12.3472	9.92139	11.8812	8.77543	12.1404	10.3543	2.3925	2.57939	3.59437	2.60626	5.22346	5.16236	5.07454	5.42301	4.87212
Os01g0127900		Mannose-6-phosphate isomerase domain containing protein	3.71967	5.15512	4.2412	6.673	4.13425	9.29693	5.44794	7.07126	5.60537	4.09105	5.78078	5.66929	5.42441	5.03647	9.29371	8.65493	8.52171	7.40115
Os01g0128000		Myb transcription factor domain containing protein	0	0	0	3.61787	1.80854	1.07512	0.406653	0	0	2.20733	1.91645	2.75238	14.7576	10.8366	6.78846	8.94792	8.44648	5.84079
Os01g0128100		Similar to Bifunctional nuclease (Fragment)	15.217	5.09002	1.18606	0.724652	0.217428	0	0	6.14568	0.181772	0.572386	10.1121	0.364956	3.82189	0	1.43727	1.72475	1.01534	1.70094
Os01g0128200		Similar to Nuclease I	39.6978	28.5042	15.3725	101.206	70.7104	30.8945	16.8166	20.2763	15.487	3.00123	4.17666	3.55802	13.4515	16.919	7.01439	7.33858	6.36516	7.59817
Os01g0128250		Hypothetical gene	0.313751	0	0	1.37964	0	0.60559	0.569756	0	0.413083	0.40611	0.751766	0.428559	0.968459	0.566551	0.285722	0.126659	0.519068	0.496561
Os01g0128300		Similar to predicted protein	4.76502	7.3583	6.01211	10.07	3.13691	8.34734	4.74267	9.88162	9.67818	9.96245	10.8151	9.9707	16.3588	7.11448	14.8009	9.36933	6.48207	14.0527
Os01g0128400		Protein of unknown function DUF2359, TMEM214 domain containing protein	63.6527	50.825	31.8858	46.9697	47.3636	45.957	40.6652	70.7187	46.0517	59.1026	83.0545	57.556	67.4167	61.7983	63.1305	66.1415	67.1693	65.7816
Os01g0128700		Conserved hypothetical protein	0.738368	0.587467	0.228696	0.935652	2.51292	1.46945	2.85051	1.69603	2.4003	0	0	0.245808	0	0	0	0	0	0
Os01g0128800	OsNTMC2T3	Similar to plant synaptotagmin	25.0986	31.3467	26.1864	37.8868	36.5873	31.6154	38.6173	32.6078	39.2849	37.7822	39.7673	31.6894	31.8732	34.937	33.9302	23.9516	30.7586	28.3706
Os01g0129200	SL1	C2H2 zinc-finger transcription factor, Floral organ identity, Cellular proliferatio	0	0	0	0	0	0	0	0	0	0	0	0	0	0	0	0	0	0
Os01g0129500		Protein of unknown function DUF1666 family protein	5.23495	7.72221	4.11296	4.03917	3.30817	3.47826	6.31137	5.43994	3.94172	5.68883	7.34903	7.78873	9.0487	12.5993	8.49023	9.59029	9.17232	8.80517
Os01g0129550		Hypothetical gene	0	0	0	0	0	0	0	0	0	0.18513	0.184401	0.526848	0.338342	0	0.062719	0	0	0
Os01g0129600		Similar to LBD40 (LOB DOMAIN-CONTAINING PROTEIN 40)	0	0	0	0	0	0	0	0	0	12.9864	48.5758	13.6606	215.645	162.206	153.554	134.526	102.97	144.492
Os01g0129800		Conserved hypothetical protein	0	0	0	0	0	0	0	0	0	0.409357	3.42589	0	1.94261	0.695504	0.475235	0.533826	1.68579	3.61702
Os01g0130000	OsMTP9	Cation efflux protein family protein	46.4938	38.6209	29.2	84.6986	61.2568	47.8637	34.2327	41.6445	31.657	133.113	204.151	129.693	196.262	148.193	122.988	118.586	125.655	120.859
Os01g0130100		Hypothetical gene	0	0	0	0	0	0	0	0	0	0	1.05627	1.05778	0	0	0	0	0.186575	1.20917
Os01g0130200		Hypothetical conserved gene	30.6502	20.6026	4.56295	12.7693	14.736	20.0385	18.5238	53.4577	30.6393	29.2808	18.4291	46.7311	15.8207	36.2172	40.3653	29.4187	31.8284	37.4138
Os01g0130400		Similar to Alpha-xylosidase precursor (Fragment)	7.44418	6.05189	3.75917	1.49475	0.456765	0.658386	2.63894	1.77879	1.75067	6.92913	3.53683	7.53366	5.26473	2.93994	11.0969	13.1234	13.227	11.3794
Os01g0130500		Similar to Alpha-xylosidase precursor (Fragment)	0	0.079141	0	0	0	0	0.062816	0	0	0.069787	0.221182	0.27102	0.143206	0.210355	0.074671	0.10102	0.167991	0
Os01g0130900		Conserved hypothetical protein	42.8425	30.531	15.8265	11.8742	10.0571	2.04647	7.91727	10.6755	5.96337	4.33596	13.2297	3.44386	4.34763	0.371669	5.94664	2.8763	2.85324	1.59959
Os01g0131250		Hypothetical gene	0.076963	0	0	0	0	0	0	0	0	0	0	0	0	0	0	0	0	0
Os01g0131300		Conserved hypothetical protein	323.999	266.945	216.353	201.639	245.669	203.986	218.925	249.166	282.453	116.5	150.208	101.011	185.843	137.202	139.985	167.904	135.371	134.441
Os01g0131450		Hypothetical protein	37.3298	36.4459	34.0497	0	32.0168	32.6644	37.8222	36.5333	30.1735	0	0	18.5032	0	0	0	0	0	17.8116
Os01g0131600	OsAP2	Hypothetical conserved gene	282.636	260.2	259.091	199.247	222.311	250.113	292.284	285.605	267.768	131.476	101.285	131.936	122.857	176.036	133.088	145.014	182.118	167.13
Os01g0131800		Signal peptidase 22 kDa subunit family protein	24.9189	38.1578	31.7592	21.937	23.5052	28.1837	26.2251	24.5437	23.0498	18.4315	10.0343	19.0389	13.859	22.7042	24.8551	25.1646	23.2422	29.1664
Os01g0131900		Similar to Wound-induced protease inhibitor (WIP1)	0	0	0	0	0	0	0	0	0	0	0	0	0	0	0	0	0	0
Os01g0132000	IAI2	Similar to Wound-induced protease inhibitor (WIP1)	3438.4	2102.99	417.567	94.4625	115.316	252.725	159.019	1660.92	343.165	144.12	1250.33	146.106	610.537	220.842	258.773	242.862	278.511	203.654
Os01g0132050		Hypothetical protein	0	0	0	0	0	0.148565	0	0	0.193063	0.119064	0.248835	0	0.458629	0	0.111895	0.218797	0.26435	0
Os01g0132100		Leucine-rich repeat domain containing protein	0	0.060631	0.244835	0.837632	1.04154	1.36684	0.694107	0.490237	0.855692	0	0	0	0.078176	0	0	0	0	0
Os01g0132200		Conserved hypothetical protein	0	0	0	0	0	0	0	0	0	0.270648	0	1.05168	0	0.29879	0.36827	0	0.615592	0
Os01g0132400		Conserved hypothetical protein	0	0	0	0	0	0	0	0	0	0	0	0	0	0	0	0	0	0
Os01g0132500		Protein of unknown function DUF1639 domain containing protein	10.9263	9.23442	6.77442	9.17044	8.3334	7.19059	7.6538	9.43762	4.85362	11.6999	24.6332	8.97048	26.8692	16.0042	12.5361	15.9137	13.6702	11.8091
Os01g0132700	OsMed22_1	Surfeit locus 5 family protein	13.6242	13.7847	6.8694	6.69672	9.04532	11.7303	9.3983	10.0444	6.69711	9.67339	13.7355	11.5566	11.0118	10.6747	11.3478	8.94246	11.2197	8.53458
Os01g0132766		Zinc finger, C2H2-like domain containing protein	3.02394	6.43332	11.081	8.26372	7.75391	8.3121	11.1656	7.62891	10.3148	65.862	80.3866	70.5983	111.221	94.3152	87.2383	88.4896	87.1051	98.6179
Os01g0132800		Peptidyl-tRNA hydrolase family protein	98.5594	81.0994	95.5708	83.7824	84.4476	77.3069	82.4046	89.008	79.7463	12.3855	10.4422	13.8467	10.9355	10.673	8.65379	8.96425	8.49827	12.1468
Os01g0133100		Conserved hypothetical protein	0.209861	0	0.068387	0.343745	0	0.229289	0.041501	0.005897	0.086765	3.63362	4.28203	2.95464	3.18122	0.829044	3.65749	4.54995	5.14508	3.58857
Os01g0133200		Conserved hypothetical protein	0	0	0	0	0	0	0.157548	0	0	4.35091	1.12699	3.15459	0.351409	2.09134	1.40633	2.51352	2.81688	3.07296
Os01g0133400	OsPGLCT	Similar to Hexose transporter (Fragment)	56.6509	49.1124	43.3469	86.5417	84.5909	69.8662	63.8487	52.5103	66.8065	99.9486	88.7059	90.6927	103.605	102.66	94.399	95.8501	99.6915	99.334
Os01g0133500		Beta-lactamase-like domain containing protein	20.6715	13.7168	15.1001	17.8245	19.1374	17.9676	18.205	13.3668	15.4392	26.2327	17.1182	23.5824	15.9984	22.0078	24.9911	21.0771	23.0982	22.2033
Os01g0133600		Hypothetical conserved gene	0	0	0	0	0	0	0	0.482637	0	0.675186	0	0.900693	0.334149	0	1.87204	1.8181	1.98189	1.10517
Os01g0133650		Hypothetical gene	0	0	0	0	0	0	0	0	0	0	0	0	0	0	0	0	0	0
Os01g0133700		Glycosyl transferase, family 14 domain containing protein	0	0	0	0	0	0	0	0	0	0	0	0	0	0	0	0	0	0
Os01g0133766		Non-protein coding transcript	0	0	0	0	0	0	0	0	0	0	0	0	0	0	0	0	0	0
Os01g0133799		Hypothetical protein	0	0	0	0.15324	0	0	0	0	0	0	0	0	0	0	0	0	0	0
Os01g0133832		Hypothetical gene	0	0	0	0	0	0	0	0	0	0	0.08144	0	0	0	0	0	0	0
Os01g0133866		Hypothetical protein	0	0	0	0	0	0	0	0	0	0	0	0	0	0	0	0	0	0
Os01g0133900		Similar to predicted protein	0	0	0	0	0	0	0	0	0	7.56623	2.50204	6.04178	0.531914	1.3541	2.37283	7.237	4.48005	2.44337
Os01g0134200		Similar to Universal stress protein family protein	0.425581	0.776579	0.291651	1.47046	0.49086	0.854445	1.03913	0.84554	1.67099	0.822949	0.87698	0.850482	0.773602	1.54756	1.20579	0.732321	0.694349	1.15106
Os01g0134500	OsSTE1	Similar to Delta-7-sterol-C5(6)-desaturase (EC 1.3.3.-) (Delta-7-C-5 sterol desaturase) (Delta7-sterol-C5-desaturase)	10.5857	15.0428	32.6678	34.6623	34.081	33.0393	35.7058	19.2519	16.2476	37.0958	19.2065	43.4926	10.2643	14.991	22.0955	32.1395	30.8587	28.0008
Os01g0134700		Calmodulin binding protein-like family protein	2.03806	3.02962	3.75259	36.669	35.0027	32.2885	23.0307	32.1143	23.4718	35.7562	30.1255	59.1025	21.8297	34.6402	43.9186	42.4359	36.9837	38.979
Os01g0134800		Similar to (1,4)-beta-xylan endohydrolase, isoenzyme X-II (EC 3.2.1.8) (Fragment)	0	0	0	0.541774	0.112573	0	0	0.171631	0	0	0.259703	1.14177	0.317744	0.944977	1.10118	0.679513	0.576762	0.990172
Os01g0134850		Hypothetical protein	0	0	0	0	0	0	0	0	0	0	0	0	0	0	0	0	0	0
Os01g0134900		(1,4)-beta-xylan endohydrolase, isoenzyme X-II (EC 3.2.1.8) (Fragment)	0	0	0	3.03069	0.923477	0.969196	0.792933	0.867228	0.27062	14.7222	11.4409	17.9805	2.5209	6.02001	10.3321	8.54816	9.78256	13.8737
Os01g0135000		Similar to 1,4-beta-D xylan xylanohydrolase (Fragment)	0	0	0	0	0	0	0	0	0	0.327307	0	0	0	0	0	0.404067	0	0
Os01g0135600		Conserved hypothetical protein	2.32296	4.43723	5.59518	2.35813	3.76626	3.16552	6.03485	4.13946	4.23797	2.82469	5.87893	4.84428	2.27933	3.49245	3.91269	3.48391	3.12415	4.23165
Os01g0135700	OsCML16	EF-HAND 2 domain containing protein	27.2124	25.1181	23.2451	21.199	15.5752	22.1251	11.8238	37.0432	18.0401	6.34257	28.8088	3.45332	24.8	3.89663	5.59665	5.61622	5.0915	5.40959
Os01g0135800		Similar to Cytosolic class I small heat shock protein 3B (Fragment)	0.671599	0.230706	0.555397	0.653973	0.223964	0	0	0.349813	0	0	0	0	0	0	0	0	0	0
Os01g0135900	Oshsp17.9B.	Similar to Cytosolic class I small heat shock protein 3C (Fragment)	468.606	420.55	381.34	113.647	208.648	226.966	312.128	333.722	417.278	12.7727	72.8409	17.0427	45.8845	46.6408	29.0716	37.1105	36.7154	23.2578
Os01g0136000	Oshsp16.9C	Similar to Cytosolic class I small heat-shock protein HSP17.5	0.554034	0.754417	1.19673	0.278205	0.66659	0.276107	0	0	0.202847	0	0.552027	0	0	0.72065	0	1.11465	0.515929	1.84595
Os01g0136050		Similar to 16.9 kDa heat shock protein	0	0	0	0	0	0	0.35872	0	0	0	0.386318	0.21111	0.685317	0	0	0	0.312239	0.506712
Os01g0136100	Oshsp16.9A	16.9 kDa class I heat shock protein 1	3.14125	3.56328	2.74362	3.32155	6.47707	6.82797	2.83123	2.80477	1.92507	0.438273	0	0.293028	0.759211	0.578404	0.354199	0.803588	0.276148	0
Os01g0136200	Oshsp16.9B	16.9 kDa class I heat shock protein 1	1.66015	3.03171	4.64002	2.09764	3.06423	7.00402	3.9305	3.94109	2.82718	0	0.228045	0.349334	0.824266	0.687136	0.672889	0.282785	1.25234	0.890612
Os01g0136300		Conserved hypothetical protein	6.87299	7.62563	9.09008	3.32177	5.20547	4.69842	8.28104	0.603792	6.88025	3.17827	1.49134	8.50177	0	4.07108	2.2838	5.14209	4.90298	3.11664
Os01g0136400	OsWAK1	Protein kinase, core domain containing protein	10.8441	12.0735	10.6828	21.4947	24.6406	27.4295	20.5633	21.3213	19.8714	34.7683	39.6171	35.93	34.295	36.1671	32.6801	30.1113	29.0608	32.4108
Os01g0136450		Conserved hypothetical protein	4.89204	5.64526	7.38773	6.48422	7.82139	5.75416	7.00381	6.53769	5.51147	8.94158	7.17636	8.10446	4.7714	6.15151	9.87991	3.41877	7.00762	7.47959
Os01g0136500		Conserved hypothetical protein	9.84874	5.29784	11.2837	14.2633	16.7202	11.9481	13.6019	9.30951	8.47156	22.5214	24.4941	20.7794	19.2866	24.0083	25.1511	12.4326	19.6714	19.545
Os01g0136502		Hypothetical protein	0	0	0	0	0	0	0	0	0	0	0	0	0	0	0	0	0	0
Os01g0136600		Conserved hypothetical protein	8.77331	8.24708	5.57902	1.90797	6.31447	2.66657	3.43301	8.43484	7.71316	23.0817	15.6729	24.0377	12.4287	15.0941	21.1548	15.214	22.0853	22.6813
Os01g0136700		Conserved hypothetical protein	0.03823	0	0	1.92843	2.03478	2.27619	1.62256	1.37467	1.05804	0.502297	1.24653	0.963609	1.33385	0.677551	0.748479	0.256123	0.479495	0.219953
Os01g0136800	OsWAK2	Protein kinase, core domain containing protein	4.36934	6.46629	7.89006	19.5063	21.4566	23.6491	15.5907	17.8398	14.8216	19.9261	16.0261	18.474	8.98067	16.4823	17.352	14.0435	13.0243	11.3955
Os01g0136850		Hypothetical protein	0	0	0	0.212885	0	0	0	0.125236	0.089663	0.198366	0	0.231713	0	0	0.167866	0.252863	0	0
Os01g0136900		Similar to Stress-induced receptor-like kinase 2	1.43946	4.26781	3.52684	39.8055	33.6814	27.1154	25.2699	16.3526	20.0804	0.43327	0	0.691321	0.686663	0.568384	0.820886	0.72399	1.41629	0.716959
Os01g0137066		Non-protein coding transcript	0	0	0	0.079948	0	0.119375	0	0	0	0.600915	1.22848	0	0	0	0	0.096069	0.131719	0.208271
Os01g0137125		Hypothetical protein	0	0	0	0.571813	0.140988	0	0	1.06675	0	0	0.071849	0	0	0	0.392627	0	0	0
Os01g0137150		Non-protein coding transcript	0	0	0	0	0	1.70736	1.6189	0	0	0	0	0.990268	0	0	0	0	0	0
Os01g0137200	OsRLCK20	Hypothetical conserved gene	0.147384	1.37968	0.33848	1.49255	1.79614	3.38284	1.16538	1.26132	1.33448	0	0	0.580718	0	0	0.235104	0.090032	3.02152	0.368434
Os01g0137232		Non-protein coding transcript	0	0	0	0	0	0	0	0	0	0.44426	0.496725	0.63841	0.156925	0	0	0.604419	0	0
Os01g0137250	OsRLCK20	Similar to Stress-induced receptor-like kinase 2	1.00183	0.852719	0.861441	3.32692	3.3829	6.82779	4.34676	1.88881	3.33815	0.192586	0	0.159627	0.286083	0.299032	0.344867	0.442804	1.1703	0.142619
Os01g0137266		Hypothetical protein	0	0	0.126986	0	0	0.230909	0	0	0.490098	0	0	0	0	0.175031	0	0	1.50734	0
Os01g0137282	OsRLCK21	Conserved hypothetical protein	1.85945	2.11445	1.31565	5.56887	8.10563	9.12682	13.0903	14.8809	13.7851	0	0	1.03701	0	0.625902	0.992148	0.6998	0.261629	0
Os01g0137300		Hypothetical protein	4.82214	4.98128	4.82724	2.51934	3.70094	5.27173	4.42277	4.42	4.27183	2.74878	2.03206	1.79283	1.38374	1.10248	1.87108	1.76415	2.00843	2.4893
Os01g0137400	OsRLCK21	Protein kinase, catalytic domain domain containing protein	0.371967	0.667076	0.988692	2.82496	2.84197	4.49993	2.89431	4.33527	2.41109	0.414304	0.805311	0.098448	0.085252	0.610173	0.210889	0.403665	0.450066	0.2933
Os01g0137500	OsRLCK22	Protein kinase, catalytic domain domain containing protein	0	0	0	0.047827	0.282968	0.115483	0.132878	0.507885	0	0	0	0	0	0	0	0.179585	0	0
Os01g0137550		Similar to H0215A08.3 protein	0	0	0	0	0	0	0	0	0.616192	1.03712	0	0.650245	1.84762	3.02767	1.49292	0	1.41395	0.98603
Os01g0137700		Conserved hypothetical protein	0	0.524323	0.985646	17.5412	13.8509	17.9036	11.7244	6.5901	8.88869	0.276821	0	0.37856	0.113676	0.220681	0.319529	0	1.13261	0.464547
Os01g0137750		Non-protein coding transcript	0	0	0	0	0	0	0	0	0	0	0	0	0	0	0	0	0	0
Os01g0137800		Non-protein coding transcript	0.241761	1.71902	3.28465	23.4121	21.0393	22.9444	15.4726	12.4078	13.1288	0.132962	0.20337	0.133697	0.568952	0.724551	0.619003	0.58456	0.641934	0.906019
Os01g0137875		Non-protein coding transcript	0	0	0	0	3.29573	0	0	0	0	0	0	0	0	0	0	0	0	0
Os01g0137950	OsRLCK23	Similar to predicted protein	0	2.71384	4.30865	51.105	48.9373	39.8778	25.558	19.3605	28.1458	1.94127	1.15126	0	0.639758	3.79291	1.16689	2.05237	2.16716	0.906785
Os01g0138000		Hypothetical protein	0	0	0	0	0	0	0	0	0	0	0	0	0	0	0	0	0	0
Os01g0138100		Conserved hypothetical protein	0.483027	0	1.37422	2.285	0	0	0	0	0.882031	0	0	0	0	0	0	0	0	0
Os01g0138232		Hypothetical protein	0	0	0	0	0	0	0	0	0.04648	0	0	0	0	0	0	0	0	0
Os01g0138300		Conserved hypothetical protein	0.37831	0.877692	0.492351	2.19944	1.91277	3.04101	1.37091	3.04034	1.63982	2.7791	0.424655	2.76823	0.543938	1.21602	1.47837	2.47946	2.48786	2.12676
Os01g0138350		Non-protein coding transcript	0.969589	2.36468	0.468777	0.262608	0.420189	0.462333	0.71582	0.299321	0.4493	0.334713	1.03628	0.311929	0	0	0	0	0.73194	0
Os01g0138400		Serine/threonine protein kinase domain containing protein	0.642086	0.480914	0.201542	11.3847	11.5118	10.2751	8.25028	10.571	11.4591	7.42452	40.6289	9.96984	23.4568	15.3038	15.1294	11.1982	7.87431	8.78934
Os01g0138451		Hypothetical protein	0	0	0	0	0	0	0	0	0	0	0	0	0	0	0	0	0	0
Os01g0138500		Protein of unknown function DUF789 family protein	3.25077	1.35245	1.57292	3.12562	5.20133	2.3511	0.588861	3.34481	0	1.3265	1.91955	1.5782	4.54904	0.707639	1.00856	0.712528	0	3.08856
Os01g0138600		phosphotransferase system, PEP-utilising enzyme, N-terminal domain containing protein	3.47926	1.85587	2.40972	0.836665	1.11437	1.24198	0.678598	2.88999	0.66556	2.13084	1.83107	2.04495	2.08701	0.897095	2.31259	1.9987	2.08741	0.781995
Os01g0138800		Peptidase C26 domain containing protein	2.0605	1.7494	2.436	1.52967	1.33719	2.45001	0.629739	2.5073	1.53779	163.923	372.639	190.122	451.698	191.147	133.896	117.508	116.553	102.79
Os01g0138900		Mandelate racemase/muconate lactonizing enzyme family protein	349.601	265.634	188.1	101.08	97.7619	98.8655	122.506	150.658	122.007	108.196	71.5467	94.5592	51.557	83.088	91.4379	84.8468	102.019	91.494
Os01g0139000		Reticulon family protein	2.15029	0.618922	1.22326	0.371029	0.35614	0	0.329854	0	0.336163	8.5858	5.0423	5.76026	0.605134	2.80116	1.65796	1.14816	2.97807	1.7061
Os01g0139200		Octicosapeptide/Phox/Bem1p domain containing protein	91.0468	103.389	94.3541	172.668	154.965	145.86	128.695	171.543	130.657	185.349	184.857	208.333	195.501	192.48	187.207	192.777	195.48	188.405
Os01g0139600		Similar to Lipid phosphate phosphatase 2 (EC 3.1.3.-) (AtLPP2) (Phosphatidic acid phosphatase 2) (AtPAP2) (Prenyl diphosphate phosphatase)	0	0	0	0	0	0	0	0	0	0	1.45083	0.927976	2.88306	3.08223	1.84346	2.44608	1.69532	1.9849
Os01g0139700		Conserved hypothetical protein	1.00667	0.67232	1.01798	1.1832	0.445054	1.32523	0.267561	1.07562	1.43579	5.81191	9.05971	6.13675	11.6787	15.9109	11.8681	9.2652	9.78397	9.05429
Os01g0139900		Conserved hypothetical protein	0.464317	0.251434	0	2.91163	0	0	0.192257	0.317665	0	2.03448	2.2054	0	3.31646	2.82424	1.91823	2.8458	2.63761	3.94322
Os01g0140100		Peptidase A1 domain containing protein	2.54593	0.159993	1.29996	1.97134	0.676665	1.25433	4.54629	0.441882	4.57243	12.3167	8.43385	15.3941	5.7328	7.80169	13.0828	15.1784	14.535	13.3003
Os01g0140400	PLRRP	Similar to leucine-rich repeat protein-related	0.355158	0.266048	0	0	0	0.098375	0.521558	0	0	4.47648	5.45771	6.41147	1.24233	1.93758	4.61985	5.14177	3.93449	3.30813
Os01g0140500	RPL24b	Similar to 60S ribosomal protein L26B	147.094	139.314	79.7122	118.424	113.206	113.554	117.407	188.14	110.136	241.695	147.592	222.99	122.394	191.327	190.653	204.518	222.436	203.204
Os01g0140700	AP2/EREBP#077	Similar to RAV2 (REGULATOR OF THE ATPASE OF THE VACUOLAR MEMBRANE); DNA binding / transcription factor	0	0.147695	0	0.185724	0.687564	0	0	0	0	0.657335	2.79427	0	0.479928	0	0.469466	0.209491	0	0.506559
Os01g0141000	AP2/EREBP129	AP2/ERF and B3 domain-containing protein, Salt stress respons	11.7711	7.8318	8.53522	93.9873	61.8297	35.1064	16.0313	32.3248	18.4871	31.7545	111.972	29.0132	84.4638	20.0481	20.5811	24.832	22.9033	21.2867
Os01g0141100	OsSKD1	Similar to Salt-induced AAA-Type ATPase	130.178	120.299	103.612	132.316	132.582	119.547	107.969	156.248	123.82	203.878	266.286	201.441	223.847	207.701	204.254	197.271	194.7	195.725
Os01g0141150		Hypothetical gene	0	0	0	0	0	0	0	0	0.36557	0	0	0	0	0	0	0	0	0.125213
Os01g0141300		Similar to vacuolar sorting protein 4b	0	0	0	0	0	0	0.289173	0	0	7.83454	4.66585	8.63615	2.37697	1.73485	2.00886	1.75494	3.07687	2.48517
Os01g0141450		Hypothetical gene	0	0	0	0	0	0	0	0	0	0	0	0	0	0	0	0	0	0
Os01g0141600	OsRUS5	Protein of unknown function DUF647 family protein	34.1791	35.4452	47.7416	29.8817	28.9177	34.1058	35.7723	25.6212	31.3583	5.73963	7.4707	7.2586	3.22233	7.70085	5.49185	5.3045	5.4412	8.32037
Os01g0141700	OsWD40-2	Similar to predicted protein	4.01324	2.35951	4.15337	3.84209	2.35534	3.93	2.81086	2.78288	4.83896	2.36076	1.02943	2.80962	2.35061	2.25496	2.05163	1.62034	3.01712	1.63313
Os01g0141900		Conserved hypothetical protein	16.1486	18.5109	19.3303	15.5807	15.1159	11.6735	14.7234	14.0864	10.7017	14.3401	11.4542	14.514	7.51388	11.8655	13.08	12.7334	16.4614	11.6555
Os01g0142100		Peptidase M50 family protein	78.1221	85.3676	108.74	78.8798	97.535	103.076	107.405	62.3821	88.0929	0.451495	0.142585	0.365086	0.327279	0	0	0.457954	0.21542	0.311069
Os01g0142200		Kinase binding protein CGI-121 domain containing protein	20.4246	24.36	11.4843	11.4379	11.9763	10.9071	12.0624	12.3581	11.0643	15.2848	10.0966	15.3161	6.52158	9.21477	8.36468	12.2436	10.4436	9.64686
Os01g0142300	SQD2.2	Glycosyl transferase, group 1 domain containing protein	7.63111	6.81442	6.51071	14.9428	15.5965	9.26744	8.18836	5.48797	8.7316	7.40346	2.61875	11.9984	10.9474	21.5274	30.3242	26.2062	24.4157	31.2698
Os01g0142400		Non-protein coding transcript	0	0	0	0	0	0	0	0	0	0	0	0	0	0	0	0	0	0
Os01g0142500		Homeodomain-like containing protein	16.4286	16.7763	10.6449	20.7554	16.8503	12.3323	14.4523	14.465	12.2543	52.284	53.8606	53.9822	47.8096	51.1115	48.6091	49.8544	45.986	45.1733
Os01g0142600		Conserved hypothetical protein	1.90637	3.63393	1.18288	4.11271	3.39183	4.33552	2.33923	4.0105	1.67713	0.47021	0.384082	1.48608	1.24495	1.22778	0.761956	0.790721	1.81473	0.821249
Os01g0142800	OsNPF8.1	Putative peptide transporter, Long-distance translocation of dimethylarsinate to rice grai	108.827	81.7895	49.4149	83.0203	75.7223	64.1149	58.065	89.4034	64.7624	28.1469	63.4005	36.8171	63.7619	58.9706	37.5751	38.369	42.1433	38.0542
Os01g0142875		Hypothetical protein	0.110209	0.116228	0.087579	0	0.181507	0	0.103156	0	0	0	0	0	0	0.109979	0.111118	0	0.112722	0.257862
Os01g0142950		Conserved hypothetical protein	0	0	0	0	0.01507	0	0	0.013162	0	0	0	0.005728	0	0	0	0	0	0
Os01g0143100		Adenine nucleotide translocator 1 domain containing protein	10.9721	10.7056	9.65395	8.47486	7.60375	11.0018	9.58615	4.66244	10.3159	12.4942	25.4178	11.2757	9.96148	7.97168	7.86392	11.0144	10.1093	18.8012
Os01g0143300		Similar to Glycine-rich protein (Fragment)	18.1271	21.6414	18.0251	17.8117	20.5362	17.1278	21.9739	25.0472	15.5995	12.6067	5.91074	19.4308	7.10805	13.149	21.917	22.2527	20.1604	18.1375
Os01g0143350		Hypothetical gene	0	0	0	0	0	0	0	0	0	0	0	0	0	0	0	0	0	0
Os01g0143400		Protein of unknown function DUF594 domain containing protein	0	0	0	0	0	0	0	0	0	0	0	0	0	0	0	0	0	0
Os01g0143700		Similar to Mitochondrial glycoprotein	0	0	0	0	0	0	0	0	0	0	0	0.984356	0	0	0	0	1.18497	0
Os01g0143750		Hypothetical protein	0	0	0	0	0	0	0	0	0	0	0	0	0	0	0	0	0	0
Os01g0143800		Mitochondrial glycoprotein family protein	116.453	148.552	131.975	171.482	159.105	165.183	173.127	127.417	145.853	14.7395	6.9087	15.3395	10.2159	13.994	14.2995	11.9545	19.231	12.6784
Os01g0143900		Conserved hypothetical protein	32.0377	36.5566	32.3904	81.5543	81.306	70.8049	50.5918	67.5796	75.0387	348.945	344.184	333.09	251.484	222.105	253.024	274.506	229.67	232.809
Os01g0144000		Conserved hypothetical protein	22.6079	20.6231	15.7301	18.9799	13.9412	19.3058	21.5567	19.5811	13.7035	27.4943	59.001	25.1672	75.7949	35.4943	30.9455	34.6058	24.1216	27.8881
Os01g0144100		Similar to Thylakoid lumenal 15 kDa protein, chloroplast precursor (p15)	80.6312	88.9802	99.991	64.1633	63.9709	68.0887	97.9262	51.7101	79.3477	8.14817	1.98606	7.51468	1.83005	2.32995	4.33314	6.14954	5.35126	1.61537
Os01g0144200		Vacuolar import and degradation protein Vid24 domain containing protein	50.3198	49.0762	57.1013	42.4064	42.2952	35.6752	46.4355	46.9477	52.696	53.347	40.6813	54.9534	30.0413	36.9799	42.811	37.6205	45.6322	43.0981
Os01g0144300		Conserved hypothetical protein	0	0	0	0	0	0	0	0	0	0	0	0	0	0	0	0	0	0
Os01g0144340		Similar to Actin-related protein 5	10.4277	10.0857	13.3538	9.3616	10.087	9.9963	8.89973	7.68128	9.43613	11.3577	14.3172	11.1818	9.9188	7.12543	11.7262	9.48976	9.77669	12.9635
Os01g0144380		Hypothetical gene	0	0	0	0	0	0	0	0	0	0	0	0	0	0	0	0	0	0
Os01g0144500		Ubiquitin fusion degradation protein UFD1 domain containing protein	0	0	0	0.88026	0	0.874651	0	0	1.0038	0	0	0.815553	0	0.992874	0	0	0	0.411364
Os01g0144600		Conserved hypothetical protein	29.6979	25.7124	22.3792	22.9092	16.3992	16.3069	28.6448	19.8298	23.2857	27.6626	21.7542	26.609	20.7454	18.5043	20.1085	26.9063	24.6694	24.0492
Os01g0144700		Conserved hypothetical protein	26.082	20.1318	16.7835	18.2961	20.6711	24.1247	22.8307	19.4136	27.2155	46.5096	21.7202	56.1438	28.4546	53.0621	47.3081	45.0831	53.6677	36.0761
Os01g0144800		Protein of unknown function DUF3681 domain containing protein	0	1.21874	0	1.91823	1.52678	1.53984	0	0	0.426801	0	0	0.3484	0.217712	3.30909	5.42551	2.72801	3.66582	4.53537
Os01g0144900		Hypothetical protein	0	1.11964	0.18259	0.333543	1.31046	0.555669	0.293309	1.03959	0	0.850646	0.534086	1.64153	0.962807	1.26294	1.67466	2.10546	1.7001	1.99654
Os01g0145000		Hypothetical conserved gene	0.264218	1.72643	0	1.47978	5.05363	2.82358	1.15349	5.39849	0.448124	0.590963	3.3142	5.16727	5.61555	2.4316	4.82978	3.54502	0	1.12737
Os01g0145200		Protein of unknown function DUF3681 domain containing protein	3.14783	3.55761	2.57998	8.15053	8.16095	6.58285	5.92961	11.6125	5.2296	15.336	11.5503	7.74131	7.4441	9.57631	12.5219	9.18482	10.3932	12.2286
Os01g0145600		Conserved hypothetical protein	3.76538	7.63417	3.68807	13.1818	14.49	12.2601	8.11464	9.17753	9.56737	13.9378	7.91158	12.5033	10.5798	10.1784	10.0894	10.8482	13.3111	11.0843
Os01g0146101		Conserved hypothetical protein	11.5057	10.875	10.6064	21.3779	13.763	17.3219	14.6321	17.1181	14.7898	31.3711	25.7244	23.606	14.3146	17.4785	25.848	22.7431	22.4653	29.935
Os01g0146200		Protein of unknown function DUF3681 domain containing protein	0	0.427778	0	0.364974	0	0	0.15669	1.36783	2.26553	0	0	0	0	0.273645	0	0	0	0
Os01g0146600		Conserved hypothetical protein	0	0	0	0	0	0	0	0	0	0	0	0	0	0	0	0	0	0
Os01g0146801		Conserved hypothetical protein	0	0	0	2.50398	1.33485	0.465388	0	0	0	0	0	0	1.12868	0	0	1.02582	0	1.01904
Os01g0147001		Similar to H0212B02.9 protein	0	0	0	0.459613	0	0	0	0	0	0	0	0	0	0	0	0	0.372645	0
Os01g0147200	IWS1	IWS1, C-terminal family protein	48.7003	52.8384	44.2026	54.501	48.1237	47.9598	49.7524	50.3421	48.0333	53.0235	70.9638	52.2029	42.7195	47.3094	51.4336	47.9539	43.9599	48.1727
Os01g0147250		Hypothetical gene	0	0	0	0	0	0	0	0	0	0	0	0	0	0	0	0	0	0
Os01g0147300	OsSTA4	Similar to membrane protein	1.31296	0.73166	0	0.655135	0	0.48878	0.338884	0	0.470093	4.55291	4.4913	5.41399	0.654432	3.14206	3.68737	3.44305	4.32789	6.26644
Os01g0147400		Uncharacterised domain XH domain containing protein	2.2839	2.4375	0	0	1.65614	0.983353	2.11661	0	3.4404	0	0	0	0.570546	0	0	1.06644	0	0
Os01g0147600		Conserved hypothetical protein	1.92778	1.72951	2.04056	1.21621	0.450116	0.53565	1.95553	0	0.971624	0	0	0.528154	0.214059	0	1.18172	0	0.254923	0.690424
Os01g0147650		Non-protein coding transcript	2.45945	0.38383	3.57651	0.468477	1.00641	0.672527	1.05482	0.436413	0.385683	1.59479	0.147344	0	0.622003	0.360423	0	0.351885	1.35662	0.357093
Os01g0147700		Region of unknown function XH domain containing protein	22.2565	27.0616	20.7161	35.6548	33.8533	32.4801	27.4204	24.1194	26.5177	32.1	11.3673	27.8104	12.7241	22.7965	29.6477	26.5738	30.4368	26.0463
Os01g0147800		Domain of unknown function DUF547 domain containing protein	0	0	0	0	0	0	0	0	0	0	0	0	0	0	0	0	0	0
Os01g0147850		Hypothetical protein	0	1.47166	0	0	0	0	0	0	0	0	2.86262	0	0	0	0	0	0	0
Os01g0147900	OsTPI1	Triosephosphate isomerase, Glycolytic enzyme, Key component in XA3/XA26-mediated resistance to Xo	544.328	514.924	543.561	513.984	503.467	498.328	537.986	444.208	536.682	407.941	489.988	349.33	192.645	295.833	400.314	373.967	387.691	437.655
Os01g0147950		Non-protein coding transcript	0	0	0	0	0	0	0	0	0	0	0	0	0	0	0	0	0	0
Os01g0148000		Similar to predicted protein	39.471	46.4247	47.3367	53.6722	49.2846	46.4669	45.3572	39.1006	45.2092	27.2704	34.7625	31.1224	28.3824	23.9686	19.882	9.72683	22.8158	15.6633
Os01g0148050		Hypothetical conserved gene	65.1179	70.1063	70.0889	71.0025	69.339	69.0712	65.3284	59.7547	61.5568	54.4724	63.7279	50.8936	60.0324	59.0573	51.5793	42.7909	49.5299	49.2891
Os01g0148100		Conserved hypothetical protein	17.5989	23.743	19.7356	23.1529	18.8239	17.8691	18.5047	23.3036	17.7398	22.5246	21.5088	19.9535	25.2822	21.5658	23.573	19.4533	21.2999	24.0651
Os01g0148200		Hypothetical protein	0	0	0	0	0	0	0	0	0	0	0	0	0	0	0	0	0	0
Os01g0148400		Brix domain containing protein	26.8327	28.1861	29.9726	24.3917	22.7152	22.3529	21.4213	27.8859	27.6724	18.3306	19.3591	15.2897	11.8001	15.5964	16.9196	17.9911	13.984	16.6872
Os01g0148500		Protein of unknown function DUF1677, Oryza sativa family protein	48.1567	29.7645	26.2612	27.5377	28.3231	26.922	23.2503	45.432	26.6814	20.952	32.6609	24.326	33.4988	27.6678	22.6662	25.2632	26.0277	28.6854
Os01g0148700		Protein of unknown function DUF1677, Oryza sativa family protein	29.3923	24.4045	17.7674	25.8197	26.7585	26.3941	19.7366	28.4939	22.5776	25.3911	27.8637	29.9623	30.9685	34.205	35.2521	30.7395	35.2787	31.1373
Os01g0149200	OsMT2d	Hypothetical gene	0	0.139283	0	0.010448	0.08372	0	0.178531	0.155476	0.280354	0	0	0	0	0	0	0	0.246473	0.059355
Os01g0149350		NB-ARC domain containing protein	1.40082	1.19451	0.919062	1.21203	1.38243	0.891735	1.2654	1.45077	1.42362	0.581485	0.675777	0.946657	1.17147	0.972741	1.20969	0.243157	0.528642	0.524215
Os01g0149400		Hypothetical protein	49.8838	57.7536	34.9948	62.8575	53.9438	49.8128	53.7443	77.0095	55.3687	98.5957	52.074	80.8308	101.336	119.541	109.165	116.247	97.2552	111.087
Os01g0149500	PIT	NBS-LRR domain-containing protein, Rice blast disease resistanc	2.17695	3.18308	2.93809	3.05596	3.69332	3.72549	3.42198	3.9834	2.99157	1.9402	4.06543	3.38272	1.55193	2.28035	1.8862	1.98007	1.93079	2.54467
Os01g0149600	H2B	Histon H2	48.6111	39.5593	27.2757	73.674	52.4137	38.6502	32.4024	40.1221	35.0943	65.808	75.0537	63.0504	132.222	111.515	93.5362	117.739	80.2002	90.6056
Os01g0149700		Hypothetical conserved gene	0	0.065148	0	0.159118	0	0	0	0.52474	0.205062	0.16718	0	0.583835	0.362396	0.697432	0.735693	0.332896	0.315997	0.616719
Os01g0149750		Hypothetical protein	0.774556	0.419742	0.433557	2.41801	3.09319	1.70788	1.34987	0.648967	1.02342	1.15916	0.689908	1.36446	1.38219	2.24576	1.94953	1.40393	2.35185	2.51377
Os01g0149800	OsMT2a	Metallothionein-like protein type 2	753.223	802.389	601.788	1461.1	1086.05	954.569	810.346	940.332	983.794	422.287	434.098	372.515	1180.39	1138.09	667.566	769.525	821.645	720.299
Os01g0149900		Conserved hypothetical protein	10.4543	7.85755	7.40207	9.86102	11.3544	9.08619	7.7022	12.9181	8.78475	4.23939	4.62494	3.43818	3.74974	2.73819	5.93517	4.44359	3.39748	3.87814
Os01g0150000	CER10	Similar to Synaptic glycoprotein SC2	76.1681	78.7892	77.5279	77.2301	79.8462	83.043	81.7896	68.2365	76.1668	42.0321	45.3885	39.1741	28.2715	42.7139	50.8709	64.2721	61.3057	51.3459
Os01g0150100		Similar to Geranylgeranyltransferase type I beta subunit	17.9027	18.5497	15.2664	14.1402	12.7241	15.4004	16.0293	18.5601	11.6316	16.911	18.5211	18.4034	16.2758	12.8399	17.3883	15.2664	18.6068	19.305
Os01g0150200		Protein-tyrosine phosphatase-like, PTPLA domain containing protein	24.0846	37.2832	29.2907	29.1681	30.4863	34.0576	37.3895	35.8479	29.8755	28.0168	30.675	28.6247	21.5956	38.8068	43.371	37.0086	35.9562	37.4083
Os01g0150400		Similar to 3-hydroxyacyl-CoA dehydratase PASTICCINO 2A	0	0	0	0	0	0.404683	0	0	0	0.692437	2.45826	0	0	0	2.50777	0	0.955103	0
Os01g0150500		Similar to 3-hydroxyacyl-CoA dehydratase PASTICCINO 2A	0	0	0	0	0	0	0	0	0	0	1.40451	0	0	0	0.364827	0	0	0
Os01g0150700		Hypothetical conserved gene	0	0	0	1.03504	0.65088	0.235768	0	0	0	2.5335	0	0	0.684923	0	0.322271	0.226164	1.92666	0.086698
Os01g0150800		Protein-tyrosine phosphatase-like, PTPLA domain containing protein	1.21244	1.26228	2.69954	0.939781	1.9289	1.81799	2.89791	2.12	1.55731	3.32349	3.4667	4.35974	4.77695	5.51301	5.55299	6.5025	6.44107	5.0147
Os01g0150900		Conserved hypothetical protein	7.32594	9.39729	2.07636	3.8605	5.47752	2.7728	1.68107	5.7951	3.95398	0	0	0	0	0	0	0	0	0
Os01g0150950		Conserved hypothetical protein	1.57855	2.73639	0.803109	2.62867	4.04954	1.90571	1.17119	2.39405	3.60861	0	0	0	0	0	0	0	0	0
Os01g0151100		HSP20-like chaperone domain containing protein	15.746	21.318	17.9601	34.6086	32.5775	30.1976	26.731	35.5334	28.8581	24.9988	29.2863	24.2779	35.4612	31.3918	36.2209	29.6299	33.9124	35.0886
Os01g0151200		Similar to Inner membrane protein ALBINO3, chloroplast precursor. Splice isoform 2	110.913	127.608	133.366	135.725	131.974	135.936	141.135	99.2055	109.26	18.9298	18.2181	18.9812	17.3776	20.9942	20.8279	16.2555	17.4424	16.4707
Os01g0151400		Similar to Gamma-glutamyl transferase	17.6917	12.8399	18.1872	28.86	25.0784	18.8954	16.4991	14.9132	22.7534	18.5773	12.5853	15.0773	13.9596	25.6434	25.4594	20.7094	21.7917	28.2063
Os01g0151500		Similar to GGT4 (GAMMA-GLUTAMYL TRANSPEPTIDASE 4); gamma-glutamyltransferase/ glutathione gamma-glutamylcysteinyltransferase	1.94092	0	2.31759	2.35125	1.29466	0.82532	1.61647	1.35529	2.60641	5.44585	6.88035	5.84551	1.4265	4.40783	6.71592	6.80338	5.95996	4.54985
Os01g0151600		Conserved hypothetical protein	12.8149	12.1875	9.46646	23.4383	18.4075	13.3634	14.5148	15.2135	12.3423	27.8515	29.0599	24.4755	41.1365	24.3884	24.8319	25.9378	24.1586	23.8511
Os01g0151700		Similar to Short-chain dehydrogenase Tic32	2.49531	3.05222	3.72894	1.22228	1.25663	2.13617	0.546316	0.943547	2.07719	1.2064	0	0	0	0	0	1.40969	0.182088	1.04348
Os01g0151750		Hypothetical conserved gene	0	0	0	0	0	0	0	0	0	0	0	0	0	0	0	0	0	0
Os01g0151900		Pentatricopeptide repeat domain containing protein	2.79498	3.59081	2.65711	2.19098	3.8234	2.87856	3.65571	3.018	2.3955	1.27334	1.02675	1.38889	0.948861	1.69352	0.838286	1.96247	0.931889	1.33627
Os01g0152000		Protein kinase, core domain containing protein	0.17419	0.085681	0.243434	2.809	3.05054	2.69845	1.50151	1.50333	1.51588	0.265941	0.169829	0.079074	0.433106	0.796724	0.61357	0.450901	0.494987	0.851455
Os01g0152100	OsFbox001	F-box domain, Skp2-like domain containing protein	0	0	0	0	0	0	0	0	0	0.127723	0	0	0	0	0.118824	0	0.430178	0.243274
Os01g0152200	Os_F0739	F-box domain, Skp2-like domain containing protein	0	0.388159	0.488104	0.788825	0.921069	0.902275	0.672926	0.1335	0	0.451856	0	0.15975	0.454947	1.47711	0.096394	1.16613	0.253201	0.122575
Os01g0152300		Similar to Histone H2B.1	23.4694	21.5321	20.8767	39.8221	30.6253	32.2632	19.8335	32.8019	26.0479	60.2292	36.2318	70.2394	72.7662	97.289	83.5804	92.127	91.7397	92.5712
Os01g0152500		Hypothetical conserved gene	0.279485	0.630381	0.60291	0.698286	0.414872	1.26832	0.607753	0.334004	0.426012	1.13443	1.15239	0.954576	1.10888	1.80657	0.643242	0.978141	1.43318	1.02868
Os01g0152600	OsRLCK24	Protein kinase, catalytic domain domain containing protein	0	0	0	0.115796	0	0.109815	0.165374	0.253267	0.068448	0.856686	0	0.574888	0.152288	0	0	0.258195	0.565494	0.264522
Os01g0152675		Non-protein coding transcript	0.327872	0	0	0.612501	0	0	0	0	1.38126	0.215442	0	0.399674	1.0056	0.676625	0	0	0.397282	0
Os01g0152687	OsRLCK24	Serine-threonine/tyrosine-protein kinase domain containing protein	0	0	0	0	0	0	0	0	0	0	0	0	0	0	0	0	0	0.290859
Os01g0152700		Similar to Histone H2B (CaH2B)	56.1596	61.0257	62.9327	44.0552	63.9021	50.4616	77.1612	80.9725	67.068	115.006	132.078	97.2499	144.205	102.896	102.874	130.966	102.998	133.288
Os01g0152800	OsRLCK25	Protein kinase, core domain containing protein	0.23694	0	0	0.511552	0.231217	0.138787	0	0.364641	0.102141	2.74183	7.70828	2.89137	6.90824	2.4738	2.09716	1.72207	2.66674	0.342271
Os01g0152850		Hypothetical protein	2.87972	0.826802	3.36625	5.82819	5.26509	4.52293	3.66402	2.20345	3.30942	1.63182	1.02286	2.55864	0.970215	1.83198	1.69263	1.54999	2.31718	2.74169
Os01g0152900	OsFbox002	Similar to Histone H2B.1	26.6864	35.0936	25.4865	42.4583	35.315	38.6791	35.4418	35.0712	35.188	55.346	35.4791	45.4981	42.3955	49.3784	67.9806	67.2546	61.1815	55.3829
Os01g0152950		Cyclin-like F-box domain containing protein	10.2666	13.9435	10.2923	10.8336	14.2282	9.22083	8.54072	9.85656	10.3524	10.9791	11.6813	9.63101	13.849	11.7435	9.49703	9.74344	9.57732	10.8215
Os01g0152951		Hypothetical conserved gene	0	0	0	0	0	0	0	0	0	0	0	0	0	0	0	0	0	0
Os01g0153000		Protein kinase, catalytic domain domain containing protein	0	0	0	0.157905	0	0	0.123087	0.331071	0	0	0	0	0	0.525844	0.074091	0	0	0
Os01g0153050		Hypothetical protein	0	0	0.099374	0	0.201333	0	0.127432	0	0.141587	0	0	0	0	0	0	0	0	0
Os01g0153100	OsFbox002	Similar to Histone H2B-3 (Fragment)	118.466	142.113	106.631	216.298	186.199	188.301	175.312	169.281	195.207	207.789	150.569	192.288	157.9	178.646	228.475	272.177	221.772	219.102
Os01g0153150		Hypothetical conserved gene	0	0	0	0	0	0	0	0	0	0	0	0	0	0	0	0	0	0
Os01g0153200		Hypothetical conserved gene	6.20477	9.9106	3.22809	8.26715	8.33752	6.8012	6.7925	9.74378	6.57269	3.61083	2.00443	5.54126	2.7203	2.25649	2.02883	1.79245	5.64473	4.72256
Os01g0153250		Hypothetical conserved gene	4.34911	5.60232	4.70902	4.49827	3.1851	4.06366	4.39599	3.53851	3.82923	1.6871	1.46442	2.01663	1.81667	2.03498	1.95031	2.08077	2.86209	1.68352
Os01g0153275		Hypothetical protein	0	0	0	0	0	0	0	0	0	0	0	0	0	0	0	0	0	0
Os01g0153300		Similar to Histone H2B.1	110.862	116.274	96.4829	159.208	125.312	122.759	129.776	104.388	143.624	103.946	63.2774	95.5123	78.3179	97.5865	124.93	126.007	101.715	107.588
Os01g0153400		Similar to tRNA synthetase class II (D, K and N) family protein	43.8397	45.7286	47.8942	36.6743	39.3031	35.2284	46.2408	42.8371	39.5651	19.4218	10.4413	14.7763	14.5618	10.348	8.28764	16.5647	12.8029	13.0738
Os01g0153500		Protein of unknown function DUF674 domain containing protein	0	0	0	0	0	0	0	0	0	0	0	0	0	0	0	0	0	0
Os01g0153550		Hypothetical protein	0	0	0	0	0	0	0	0	0	0	0	0	0	0	0	0	0	0
Os01g0153600		Protein of unknown function DUF674 domain containing protein	0	0	0	0	0	0	0	0	0	0	0	0	0	0	0	0	0	0
Os01g0153625		Hypothetical protein	0	0	0	0	0	0	0	0	0	0	0	0	0	0	0	0	0	0
Os01g0153700		Conserved hypothetical protein	8.2273	7.61894	6.36848	4.03796	3.19992	5.87151	3.21122	6.03625	2.83062	3.94581	4.0121	3.54086	3.76517	3.37797	3.86607	4.62822	4.17213	4.70038
Os01g0153800		Similar to gibberellin receptor GID1L2	0	0.529877	0	0	0	0	0	0	0	2.36931	0.76659	1.5283	0.079079	0.751342	1.00755	0.365154	0.368135	0.903256
Os01g0153900		Hypothetical conserved gene	0	0	0	0	0	0	0	0	0	0	0	0	0	0	0	0	0	0
Os01g0153950		Protein of unknown function DUF674 domain containing protein	0	0	0	0	0	0	0	0	0	0	0	0	0	0	0	0	0	0
Os01g0154000		Conserved hypothetical protein	0	0	0	0	0	0	0	0	0	0	0	0	0	0	0	0	0	0
Os01g0154100		Protein of unknown function DUF674 domain containing protein	0	0	0	0	0	0	0	0	0	0	0	0	0	0	0	0	0	0
Os01g0154200		Protein of unknown function DUF674 domain containing protein	0	0	0	0	0	0	0	0	0	0	0	0	0	0	0	0	0	0
Os01g0154250		Hypothetical protein	0	0	0	0	0	0	0	0	0	0	0	0	0	0	0	0	0	0
Os01g0154300		Hypothetical conserved gene	0	0	0	0	0	0	0	0	0	0	0	0	0	0	0	0	0	0
Os01g0154500		Protein of unknown function DUF674 domain containing protein	0.186994	0	0	0	0	0	0	0	0	0	0	0	0	0	0	0	0	0
Os01g0154550		Non-protein coding transcript	0	0	0	0	0	0	0	0	0	0	0	0	0	0	0	0	0	0
Os01g0154600		Protein of unknown function DUF674 domain containing protein	1.90314	2.56296	2.37502	2.38487	4.93122	1.96375	4.51579	2.96423	4.21401	0	0	0.844513	0	0	0.584743	0	0	0.625045
Os01g0154950		Hypothetical gene	0	0	0	0	0.167173	0.084343	0.253993	0	0.123973	0	0	0	0	0	0	0	0	0
Os01g0155000	Hsr203j	Alpha/beta hydrolase fold-3 domain containing protein	0	0.618968	0.169679	0.1339	0.349579	0	0.763677	0.16801	1.40878	79.8466	21.2794	80.1988	181.464	262.265	250.567	253.207	186.646	205.257
Os01g0155200		Similar to H0525E10.8 protein	0	0	0.172698	0.306222	0.092177	0.642005	0.071658	0.437819	0.402148	1.71547	1.12667	1.83817	1.29277	0.849768	1.97354	0.49403	0.547763	1.44733
Os01g0155300		Similar to dirigent-like protein	0	0	0	0	0	0	0	0	0	3.72843	2.06652	7.65117	0.474332	1.84072	5.03335	8.54008	3.70381	3.99942
Os01g0155400		Conserved hypothetical protein	39.3978	41.7179	31.0463	44.7169	42.8366	40.9817	34.1942	52.1474	38.9894	43.5658	39.4644	37.7972	40.6776	40.214	45.2794	43.0131	45.6424	46.1242
Os01g0155500	OsCrRLK1L4	Protein kinase, catalytic domain domain containing protein	5.13642	7.7399	5.80636	11.4183	14.1358	15.7657	10.518	16.7216	14.3625	2.31538	1.62288	3.78239	2.0223	4.20434	4.33715	4.96077	5.03275	3.52017
Os01g0155600		Similar to Splicing factor RSZ33	84.8707	86.7237	75.1023	83.2493	83.4957	88.692	74.272	98.3239	79.2226	116.636	102.899	112.518	121.539	130.352	144.52	128.874	148.073	131.937
Os01g0155800		Conserved hypothetical protein	0	0	0	171.985	117.563	23.0799	5.41033	4.55763	41.1732	13.2744	15.1394	20.9461	59.7107	117.365	93.1157	121.3	81.5627	140.693
Os01g0156000		Similar to Myb family DNA-binding protein	0	0	0	0	0	0	0	0	0	0	0	0	0	0	0	0	0	0
Os01g0156300	PBI1	Similar to Cappuccino protein	1.20385	0.879128	0.479487	1.20795	2.3407	0.453667	0.429633	1.17373	0	0.20675	0.650582	0	0	0	0.394159	0.288358	0.522116	0.252182
Os01g0157200		Conserved hypothetical protein	0	0	0	0	0	0	0	0	0	0	0	0	0	0	0	0	0	0
Os01g0157400		Conserved hypothetical protein	0	0	0	0	0	0	0	0.323211	0	0	0	0	0	0.277266	0	0	0	0
Os01g0157500		Protein of unknown function DUF1110 domain containing protein	0	0	0	0	0	0	0	0	0	0	0	0	0	0	0	0.316944	0	0
Os01g0157600		Conserved hypothetical protein	0	0	0	0	0	0	0	0	0	0	0	0	0	0	0	0	0	0
Os01g0157700	OsGT43D	Glycosyl transferase, family 43 domain containing protein	0	0	0	0	0.283693	0	0	0.211995	0.23264	9.32029	1.40989	5.40329	1.41133	5.99009	4.42797	1.11425	2.407	3.80971
Os01g0157800	OsDjC2	Heat shock protein DnaJ, N-terminal domain containing protein	5.27781	7.17149	2.45718	4.41158	8.66277	5.81151	3.93782	3.33248	2.49179	4.36834	3.10513	2.25007	3.08145	3.27964	1.08155	3.91389	5.55818	5.19304
Os01g0157900		Protein of unknown function Cys-rich family protein	58.1118	60.2768	29.2907	76.3566	62.0006	60.7463	52.5871	72.4431	51.1573	123.119	207.651	141.97	202.328	183.368	170.637	165.946	151.924	155.581
Os01g0158000		Importin alpha-2 subunit	46.4747	37.9605	38.5644	39.4755	38.1054	29.2235	32.6096	37.5881	26.8908	34.0906	41.4243	35.6467	47.1527	39.9808	35.1129	33.6874	38.4477	35.65
Os01g0158100		Pentatricopeptide repeat containing protein	11.4675	17.7873	12.2109	9.78863	8.85088	14.866	13.4319	12.0776	12.4345	2.316	2.49118	0.985679	2.55032	1.64689	1.7373	1.77006	2.00756	1.34635
Os01g0158200	OsSCP1	Similar to Serine carboxypeptidase II-1 precursor (EC 3.4.16.6) (CP-MII.1) (Fragment)	8.39363	11.6047	8.08726	14.919	17.9	13.557	13.378	13.1607	13.2241	21.9817	20.6167	25.8005	12.1451	11.2384	17.1149	14.8514	17.7184	17.6594
Os01g0158400		Galactose-binding like domain containing protein	3.38334	3.53544	1.09657	4.95765	6.12356	2.37329	4.36527	3.26572	3.44509	1.46808	2.84401	0	3.08637	3.33016	4.25249	2.2826	1.87058	2.21657
Os01g0158500		Similar to arginyl-tRNA synthetase	4.4011	4.60786	4.49527	9.56792	4.15689	6.22598	5.75796	14.384	7.05992	9.64669	16.6249	11.3057	16.5221	11.1258	13.6571	12.1615	10.2957	11.5952
Os01g0158533		Hypothetical protein	0	0	0	0	0	0	0	0	0	0	0	0	0	0	0	0	0	0
Os01g0158566		Hypothetical conserved gene	1.32275	1.05728	1.17935	1.05365	0.952145	0.856923	1.7101	0.989669	0.916794	1.6278	1.2019	0.94427	1.37083	0.6281	1.14936	1.1114	1.4721	1.12253
Os01g0158600		Leucine-rich repeat, N-terminal domain containing protein	1.37506	1.48098	1.55864	3.22633	2.64967	1.88532	3.12397	2.22865	2.62536	2.75949	0.821359	2.73288	0.998823	2.66473	2.87965	2.56185	2.7436	2.48286
Os01g0158800		Similar to PHD finger protein	0	0	0	0	0	0	0	0	0	0	0	0	0	0	0	0	0	0
Os01g0158900		Zinc finger, NF-X1-type domain containing protein	41.6389	45.0021	44.254	34.5189	31.6456	39.3737	37.6794	32.3438	31.4922	20.0866	15.0139	21.7533	17.3035	21.1029	21.5986	17.2967	16.7267	18.3201
Os01g0159000	OsDOG1L-2	Similar to cDNA clone:J023049H21, full insert sequence	1.37398	0.591846	0.139271	0	0.594958	0	0.174649	0.167168	0	8.45398	23.2599	8.94715	12.1284	1.7921	4.14259	4.16367	3.09348	3.05187
Os01g0159200	OsFLA8	Similar to Fasciclin-like protein FLA18	0.481968	0	0.359466	0	0	0	0.706994	0	0	11.5539	11.3328	23.3631	1.88707	15.7961	3.5932	16.808	10.4186	9.40447
Os01g0159250		Hypothetical protein	0	0	0	0	0	0	0	0	0	0	0	0	0	0	0	0	0	0
Os01g0159300		Zinc finger, RING/FYVE/PHD-type domain containing protein	42.2169	24.2189	23.2665	34.8249	42.1484	34.7276	31.666	67.1996	29.3069	39.4278	153.1	42.0566	173.887	82.3878	60.4125	60.2781	56.2904	48.4318
Os01g0159400		Similar to Acyl-coenzyme A oxidase 4, peroxisomal (EC 1.3.3.6) (AOX 4) (Short- chain acyl-CoA oxidase) (SAOX) (AtCX4) (G6p) (AtG6)	68.7253	64.9806	73.1451	72.7853	70.5813	60.6419	66.9614	63.1332	64.7457	165.117	214.926	167.602	150.633	174.608	189.863	204.751	224.169	283.477
Os01g0159500		Rapid ALkalinization Factor domain containing protein	0	0	0	0	0	0	0	0	0	0	0	0	0	0	0	0	0	0
Os01g0159600	OsLEA20	Small hydrophilic plant seed protein family protein	0	0	0	0	0	0	0	0	0	0	0	0	0	0	0	0.369466	1.70748	0
Os01g0159800	OsbHLH035	Similar to DNA binding protein	1.36884	4.0846	2.44244	52.3803	31.9716	21.6997	18.6384	16.5436	16.38	19.8936	59.1371	21.2987	79.9515	77.575	72.1143	68.5374	70.1963	60.6072
Os01g0160100		Similar to Pyruvate decarboxylase isozyme 2 (EC 4.1.1.1) (PDC) (Fragment)	9.8892	13.1999	5.83449	33.3085	23.1526	25.3458	20.0564	25.4045	19.0338	13.6462	25.1301	17.4439	22.2825	31.5725	21.8971	23.8532	23.8484	22.9209
Os01g0160150		Hypothetical protein	0	0	0	0	0	0	0	0	0	0	0	0	0	0	0	0	0	0
Os01g0160200		Leucine-rich repeat, N-terminal domain containing protein	0	0	0	0	0	0	0	0	0.072191	0	0	0	0	0	0	0	0	0
Os01g0160700		Leucine-rich repeat, N-terminal domain containing protein	0	0.127873	0	0.211493	0	0.129369	0.118149	0.392983	0.34114	0	0	0	0.071117	0.404678	0.22698	0.141983	0.165178	0.259865
Os01g0160800		Similar to Protein synthesis inhibitor II (EC 3.2.2.22) (Ribosome-inactivating protein II) (rRNA N-glycosidase)	13.5744	9.96462	2.19088	42.7484	30.0537	26.6009	21.3422	161.561	34.0968	0.767551	4.12224	0.340324	10.5182	4.83978	3.22985	3.82577	3.16959	4.80724
Os01g0161000		Hypothetical conserved gene	0	0	0	0	0	0	0	0	0	0	0	0	0	0	0	0	0	0
Os01g0161200		Hypothetical protein	0	0.726397	0.294069	0.323871	0.430048	0.22117	0	0.6427	0	0	0	0	0	0	0.077609	0	0	0
Os01g0161300		Hypothetical conserved gene	2.16003	3.90536	3.35667	2.43089	2.23694	2.82365	3.10626	2.94243	2.87986	0	0	0	0	0	0	0	0	0
Os01g0162001		Hypothetical gene	0	0.542825	0	0	0.649871	0	0	0	0	0	0	0	0	0	0	0	0	0
Os01g0162101		Similar to MATE	0	0	0	0	0	0	0	0	0	0	0	0	0	0	0	0	0	0
Os01g0162200		Leucine-rich repeat domain containing protein	4.83269	2.74261	0.756233	10.7109	9.73999	9.40212	9.89361	13.6289	9.55964	0	0	0	0	0	0	0	0	0
Os01g0162300		Leucine-rich repeat, plant specific containing protein	5.58969	5.29616	1.24149	15.4264	21.7771	13.2627	10.7224	17.038	13.4509	0	0	0	0	0	0	0	0.140613	0
Os01g0162400		Conserved hypothetical protein	0.920854	0	0.178373	1.75709	3.6884	0.351373	0.920759	3.31418	1.06109	0	0	0	0	0	0	0.399939	0	0
Os01g0162500		Leucine-rich repeat-containing N-terminal, type 2 domain containing protein	0.670205	0.401128	0.117131	5.56954	4.486	2.53578	1.50851	1.56137	1.80435	0.432999	0.420864	0.135501	0.845691	1.28013	0.700766	0.477728	0.320534	0.230657
Os01g0162701		Hypothetical gene	3.17674	1.74746	3.44054	1.1876	1.527	1.84414	2.32347	2.23621	2.85858	2.81133	1.20805	2.19856	1.68265	2.59266	1.28733	3.4897	4.16427	3.56593
Os01g0162800		Hypothetical conserved gene	1.71487	1.87171	0.087932	6.32332	6.53056	5.14225	4.4538	8.3018	3.09936	0	0.690408	0	0	0	0	0	0	0
Os01g0162900		Hypothetical protein	0.292287	0.258098	0.648069	0	0.377235	0.214255	0.199975	0.296329	0.588536	0.945976	0.689849	0.522307	0.171742	0.130412	0.661837	0.157563	0.253862	0.490737
Os01g0163000		Leucine-rich repeat, N-terminal domain containing protein	0.321905	1.14588	0.404853	5.72232	6.21551	4.1881	3.9994	5.34207	4.75343	0	0	0.219445	0.82708	0.493655	0.47277	0.520683	1.09209	0.191629
Os01g0163450		Hypothetical gene	0	0	0	0	0	0	0	0	0	0	0	0	0	0	0	0	0	0
Os01g0163616		Conserved hypothetical protein	0	0	0	0	0	0	0	0	0	0	0	0	0	0	0	0	0	0
Os01g0164075		Pollen Ole e 1 allergen/extensin domain containing protein	0	0	0	0	0	0	0	0	0	0	3.68288	6.19947	0	0	0	0.981509	1.1678	0
Os01g0164300		Pollen Ole e 1 allergen/extensin domain containing protein	0	0	0	0	0	0	0	0	0	5.22601	3.36737	6.47869	0	0	0.988819	2.75422	2.12903	12.1312
Os01g0164400		Similar to TAF15b (TBP-ASSOCIATED FACTOR 15b); binding / nucleic acid binding / nucleotide binding / zinc ion binding	42.5647	40.4294	30.9532	37.0827	36.5982	34.9065	35.0871	37.1543	29.49	34.1249	42.6741	36.8297	45.2436	41.0914	37.6532	38.0222	33.5094	35.328
Os01g0164500	BIP115	Similar to ATP-dependent RNA helicase-like protein	13.0947	11.6438	9.48876	9.54436	9.36843	10.8378	7.68357	10.6195	9.88834	10.0197	9.33112	9.65481	6.76263	8.82233	9.71599	9.35919	9.03837	10.2297
Os01g0164600	OsPP2C01	Protein phosphatase 2C-related domain containing protein	49.351	52.9876	85.3584	48.7215	47.9631	55.9892	54.8757	27.3811	47.6139	7.15613	4.41906	3.77732	5.25726	3.42036	5.09469	2.70622	6.88356	3.90225
Os01g0164650		Non-protein coding transcript	0	0	0	0	0	0	0	0	0	0	0	0	0	0	0	0	0	0
Os01g0164700		Uncharacterised protein family UPF0363 domain containing protein	10.9216	15.015	9.30509	13.8225	12.2642	10.9638	8.83769	12.354	13.5277	9.41475	15.3428	9.93072	12.3093	10.1424	13.3883	13.1001	10.5762	11.4887
Os01g0164800		Breast cancer type 2 susceptibility protein domain containing protein	1.73106	1.50486	0.38657	0.442383	0	0	0.415221	0	0	1.61389	1.49904	3.00465	1.0824	0.739244	1.58941	0.910925	2.22303	1.44645
Os01g0164900	OsBRCA2	BRCA2 repeat containing protein	1.2891	0.93584	0	0.262768	0	0.688116	0.59522	0	0.300876	0.785871	0.65007	1.49652	0.560638	0	0.959197	0.50802	0	0.394257
Os01g0165000	DREB2A	Transcription factor, Dehydration and salt stress toleranc	11.1544	9.93162	6.8092	15.6423	11.2634	9.19927	5.26853	16.7603	7.62005	14.1341	24.0149	12.0288	46.9448	18.6978	23.6723	16.8064	19.2779	19.3858
Os01g0165100		Conserved hypothetical protein	0.06969	0.060155	0.207835	0	0.12842	0.029271	0	0.151217	0.154657	3.29447	5.21759	1.40631	47.6904	34.0782	13.9391	15.1533	13.5365	8.20784
Os01g0165200		Kelch-type beta propeller domain containing protein	4.77509	6.22417	7.87773	0.62919	1.8574	1.53591	2.52594	2.13435	4.02282	5.6605	4.25595	6.97761	5.53505	2.82195	4.17566	3.86899	3.98745	3.73874
Os01g0165600		Similar to H0323C08.17 protein	0	0.493712	0	0	0	0	0	0	0	9.47455	6.38197	13.4888	0.284683	1.01821	3.66317	2.84245	2.0232	3.02969
Os01g0165800	Os_F0651	DNA-binding HORMA domain containing protein	6.9871	4.21071	6.38591	4.20141	7.00304	4.62363	4.0246	8.57787	5.36114	4.63765	1.8889	3.55866	1.27045	3.61344	3.77172	4.30386	2.89504	3.4919
Os01g0166100		Similar to Ca(2+)-dependent nuclease	59.8487	42.8074	19.2046	21.4926	19.5944	20.5202	20.3221	34.6059	21.015	17.4938	79.8723	16.6021	50.5378	30.4054	25.3057	25.995	23.1221	19.4556
Os01g0166200		Hypothetical protein	0	0	0	0	0	0	0	0	0	0	0	0	0	0	0	0	0	0
Os01g0166300		Similar to nuclease	6.47418	3.13653	1.61427	3.32111	4.3393	2.67407	1.50954	4.94278	1.96858	6.37223	7.97062	4.08738	7.3633	6.88288	7.67034	2.10223	5.47897	4.6363
Os01g0166400		Similar to phosphatidylinositolglycan-related	0.347815	0.225311	0	0	0	0	0	0.267215	0	1.2368	0	0.376076	1.17231	0.323271	0.739666	1.69243	1.35654	1.35662
Os01g0166500		Conserved hypothetical protein	0.17809	0	0.275834	0.22386	0	0	0.544853	0	0	12.4605	2.76121	8.85707	5.22358	4.57368	7.65411	11.191	9.49627	8.04596
Os01g0166700		Saposin family protein	50.4716	60.0418	59.7705	45.1529	48.6525	55.6076	52.9968	44.1478	41.0869	26.4985	11.5833	27.8098	6.89774	10.0451	14.5314	14.2546	16.4514	16.1156
Os01g0166800		Similar to ETG1 (E2F TARGET GENE 1)	1.90014	1.97866	2.61648	2.90126	3.85141	4.24786	4.39258	1.8971	2.20063	9.84718	3.03487	6.65138	1.63423	2.3021	3.65751	4.82578	4.14923	5.27945
Os01g0167100		Hypothetical protein	12.2923	11.8143	10.0317	10.0513	7.65587	10.8201	9.57544	9.39054	9.56835	9.57804	6.95659	12.5644	3.74059	6.02843	6.53899	5.91837	5.62597	5.39355
Os01g0167400		Similar to Protein synthesis inhibitor II (EC 3.2.2.22) (Ribosome-inactivating protein II) (rRNA N-glycosidase)	16.052	16.3895	16.063	15.1338	16.2926	17.1042	16.1744	78.9375	20.753	18.6333	64.7891	23.4743	41.8488	17.4592	14.0563	22.7606	11.9085	13.0243
Os01g0167500		Protein of unknown function DUF250 domain containing protein	38.5253	35.6601	28.6971	27.6182	23.7312	21.2886	28.7295	27.9769	21.2862	85.6815	94.7307	75.8552	69.793	52.7595	64.189	69.928	66.897	62.3371
Os01g0167600		Hypothetical conserved gene	0.841926	0.617221	0	0	0	0.433488	0	0	0	1.03326	4.42083	1.9509	1.28495	0.514981	0.36001	0.902828	1.39618	1.20845
Os01g0167700		Conserved hypothetical protein	0.767812	1.33439	0.920408	0.727153	0.278026	0.764064	0.636747	0.509475	0.309004	1.29595	0.995709	1.12276	0.736827	0.600747	0.840771	1.66932	1.4983	0.749121
Os01g0167750		Pentatricopeptide repeat domain containing protein	0.839055	0.616692	2.38418	0.781078	1.31979	2.00406	1.27467	1.0417	1.32624	3.19606	1.61055	1.67247	0.873252	3.11196	1.43152	3.09333	1.4894	2.08771
Os01g0167800		Conserved hypothetical protein	2.72119	3.3011	3.89668	3.25496	3.1951	3.19649	2.4036	2.78838	3.23653	3.86086	4.59131	4.01683	6.16155	2.82482	2.8597	2.97661	3.48279	3.3003
Os01g0167900		KIP1-like domain containing protein	0.547069	0	0.623508	0.79586	0.390264	0.918593	1.62995	1.69658	1.3355	5.32246	3.381	3.14254	1.04827	2.9137	4.33609	4.01251	5.31988	4.07898
Os01g0168000		Hypothetical protein	0	0	0	0	0	0	0	0	0	0	0	0	0	0	0	0	0	0
Os01g0168100		KIP1-like domain containing protein	88.5427	72.5505	37.1097	25.3769	20.9503	27.5119	26.7116	66.5899	30.8242	50.2026	86.8689	55.0185	41.1618	25.2861	40.3313	28.7871	40.3255	37.1112
Os01g0168200	OsTRXh7	Similar to Thioredoxin-like protein	18.415	16.5117	10.1611	34.2693	31.5911	21.8879	17.9354	17.9958	19.7378	35.4321	41.9857	32.2493	18.0544	23.5073	25.7051	28.8757	36.1489	36.9582
Os01g0168300		Conserved hypothetical protein	15.8976	17.726	14.5888	17.5026	19.0318	21.5323	20.5008	17.5873	22.5635	31.2604	21.9852	23.4188	15.9574	19.7016	21.8693	23.519	22.0194	28.6986
Os01g0168350		Non-protein coding transcript	0	0	0	0	0	0	0	0	0	0	0	0.432859	0	0.082707	0.210762	0	0.390734	0
Os01g0168400		Zinc finger, RING/FYVE/PHD-type domain containing protein	60.1317	65.7306	69.888	70.5733	64.3093	71.7736	68.0385	56.7857	66.6955	56.8614	52.4054	52.0737	46.1485	50.0351	44.6842	44.7882	53.5757	50.1826
Os01g0168450		Hypothetical protein	0.217668	0	0.337534	0.121344	0	0.426363	0.267428	0.251169	0	0	0	0.20972	0	0.326024	0	0	0	0.202888
Os01g0168500	OsATG18b	WD40 repeat-like domain containing protein	16.7388	15.8643	15.8346	25.4813	25.5065	20.3097	18.1246	15.9365	14.7095	28.3136	35.3538	29.6457	45.8442	32.4144	36.5325	31.0119	34.7419	35.4468
Os01g0168600		Similar to predicted protein	4.54687	5.04526	5.80043	6.54813	6.1158	5.86504	5.55337	5.63959	7.8072	13.1734	11.9776	13.4808	7.13209	7.39698	12.0757	8.4494	9.97989	9.45919
Os01g0168800		Alpha/beta hydrolase fold-1 domain containing protein	0.169035	0.470752	0	0.367587	1.78561	2.2547	0	0	0.517583	49.9318	36.2051	66.7438	9.97446	22.3735	28.7122	38.1648	29.4508	45.5113
Os01g0168850		Hypothetical gene	0	0	0	0	0.159569	0	0	0	0.097364	0	0	0	0	0	0	0.634919	0	0
Os01g0169000		Hypothetical protein	0	0	0	0	0	0	0	0	0	0	0	0	0	0	0	0	0	0
Os01g0169400	ra2	Similar to LOB domain protein 25	0	0	0	0	0	0	0	0	0	5.23396	2.98495	2.07252	4.20605	5.94658	2.02541	3.00538	3.88078	2.74036
Os01g0169500		Armadillo-type fold domain containing protein	23.8683	26.6942	29.766	38.3338	35.5807	28.1964	30.8692	29.112	29.4919	42.7427	31.9018	44.0572	32.5498	33.0161	34.2498	31.6435	38.1395	34.5435
Os01g0169800	FIB	Tryptophan aminotransferase, Indole-3-acetic acid (IAA) biosynthesi	9.93306	10.3443	10.5479	3.32602	2.947	4.24042	4.38633	3.23986	5.48988	11.1593	7.91237	9.91034	1.33575	7.45061	7.95931	10.7178	8.58009	13.2446
Os01g0169900		Protein of unknown function DUF1421 family protein	31.7814	34.9126	28.0474	37.0841	33.7634	34.374	28.2252	37.2412	25.337	40.7679	63.4911	52.7009	57.1712	48.3785	51.5653	41.5212	49.2685	45.7216
Os01g0170000	RS5	Raffinose synthase family protein	15.0499	8.77398	9.03278	8.03806	10.9171	6.7203	4.58239	10.9074	9.30119	4.95357	31.6417	4.54694	27.265	5.88635	3.34919	4.48587	1.96619	2.53577
Os01g0170051		Hypothetical protein	0.907992	0	0	0.679726	0	0	0.475829	0	0	0	0	0	0	0	0	0	0	0
Os01g0170100		D111/G-patch domain containing protein	8.59717	10.9583	8.6464	4.45181	4.85499	8.03386	5.49132	7.64694	6.28795	5.00295	4.05138	6.70229	4.67862	6.39002	5.0996	5.78382	3.54381	5.31385
Os01g0170300		Serine/threonine protein kinase-related domain containing protein	0.264139	0	0.048245	0	0	0	0	0.074629	0	16.7418	12.1668	14.6085	3.96815	4.96554	10.4496	14.9665	13.4971	11.2459
Os01g0170500		Protein of unknown function DUF239, plant domain containing protein	0	0	0	0	0	0	0	0	0	7.48503	3.74849	9.75458	0.525702	3.12308	6.23365	10.2235	7.49081	9.76359
Os01g0170600		Hypothetical conserved gene	12.9502	13.8246	13.4807	19.8218	18.2828	19.9198	18.29	20.2208	16.6053	10.24	2.67087	8.70365	3.60956	6.44085	10.3429	6.75305	7.69261	6.58929
Os01g0170700		Thiol-activated cytolysin family protein	0.262601	0.792921	0.431289	0.768924	1.12285	0.486042	0.385781	0	0	0.910387	0.636465	0	0.582331	0	0.653846	0.443686	0.673411	0
Os01g0170800		Pentatricopeptide repeat domain containing protein	4.3417	4.65998	4.54938	4.75418	5.59876	4.33986	7.04297	5.04066	6.62741	4.19589	2.17001	8.44052	5.24582	4.70712	6.85399	5.471	5.61131	5.1588
Os01g0170900	OsCLE101	Conserved hypothetical protein	0	0.542885	1.35226	0.163856	0.924797	0.174908	0.186235	0.322843	0.179143	0	0	0.220246	0	0.169467	0.698965	0	0	0
Os01g0171000	OsSERL5	BRASSINOSTEROID INSENSITIVE 1-associated receptor kinase 1 precursor (EC 2.7.1.37) (BRI1-associated receptor kinase 1) (Somatic embryogenesis receptor-like kinase 3)	5.67286	5.1503	7.54337	2.43926	1.34556	2.49051	4.51898	1.55351	4.28646	12.3787	11.4454	12.004	4.41834	10.441	12.7189	10.4004	12.2087	16.137
Os01g0171100		Ankyrin repeat domain containing protein	0	0	0	0	0	0	0	0.451929	0	0	0	0	0	0.706102	0	0	0	0.491433
Os01g0171200		Conserved hypothetical protein	0	0	0	0	0	0	0	0	0	0	0	0	0	0	0	0	0	0
Os01g0171800		Conserved hypothetical protein	22.0975	22.8745	11.8121	14.9492	16.5835	14.7361	15.4892	11.8072	12.3201	11.1088	12.0161	13.7775	5.72507	7.52452	11.1205	13.4362	12.1786	8.45943
Os01g0172000		Glycosyltransferase, ALG3 domain containing protein	21.5484	29.0113	19.1397	23.6334	25.951	26.8469	21.7454	33.5555	23.2299	29.3669	27.1637	26.3422	26.4188	24.4738	23.4781	24.1285	27.1401	24.9247
Os01g0172100	OsPPT3	Similar to Triose phosphate/phosphate translocator, non-green plastid, chloroplast precursor (CTPT)	20.9318	19.5108	11.3747	14.3704	15.4126	11.5416	8.69076	13.4883	12.3883	2.31461	6.8931	1.25914	3.00895	1.49569	0.811635	0.523589	0.864366	1.41652
Os01g0172200	OsRH14	DNA/RNA helicase, DEAD/DEAH box type, N-terminal domain containing protein	7.30367	8.90766	4.77371	4.63902	6.43165	4.62794	4.35879	5.0769	3.81008	14.9987	13.216	11.1336	8.53967	7.4331	12.1043	11.4199	13.2032	11.0421
Os01g0172300		Conserved hypothetical protein	26.0547	31.3185	24.062	28.6084	24.4531	21.8855	29.2407	23.0611	21.3188	30.9561	38.8985	31.3202	41.1888	38.2942	31.935	28.1045	33.7985	30.5153
Os01g0172400	OsPLDalpha1	Similar to Phospholipase D alpha 1	148.849	167.33	160.879	264.217	254.728	246.319	216.746	197.062	226.299	227.451	198.716	242.626	210.331	200.575	198.669	180.405	210.983	191.53
Os01g0172600		Similar to electron carrier/ heme binding / peroxidase	5.26865	4.40251	6.02227	1.41457	4.09315	2.4807	2.95804	2.74554	3.36687	14.8131	15.2662	18.5402	24.2315	27.6936	15.5979	19.9114	17.6084	24.0054
Os01g0172701		Regulator of chromosome condensation, RCC1 domain containing protein	1.91976	2.14611	1.50182	1.87901	1.7833	1.32752	4.36986	1.66074	3.27211	0.830299	1.96252	0.918606	0	1.6093	0.697256	1.11831	0.992681	2.98165
Os01g0172800		Embryo-specific 3 family protein	39.5813	45.3299	37.9193	49.1098	34.2893	40.5473	36.5411	49.0244	45.8059	73.9772	58.3041	73.9186	61.0162	56.8971	62.7655	57.8036	63.0277	56.4106
Os01g0172900	PG	Glycoside hydrolase, family 28 domain containing protein	0	0	0	0	0	0	0	0	0	0	0	0	0	0	0	0	0	0
Os01g0173000		Putative thiol-disulphide oxidoreductase DCC domain containing protein	5.97457	8.02171	6.90444	8.09506	6.65036	8.15896	6.29037	5.02928	5.70908	2.1639	1.47561	0.997526	1.54023	1.04099	1.84845	1.21244	0.84326	0.773137
Os01g0173100	OsAlba1	Alba, DNA/RNA-binding protein family protein	48.8417	42.4461	34.4453	58.2381	54.4753	34.3019	41.694	30.6429	40.8291	84.6436	64.2337	73.3634	70.8814	70.7371	83.7159	96.5222	73.0077	88.7708
Os01g0173600	OsGLYI1	Glyoxalase/bleomycin resistance protein/dioxygenase domain containing protein	0	0	0	0	0	0	0	0	0	0.629217	5.99078	1.21987	0.620071	0	0	1.19452	0.599335	1.01667
Os01g0173900	OsABCC3	Similar to MRP-like ABC transporter	9.42076	7.45657	8.76099	15.9717	16.5483	21.4061	19.6147	34.4392	16.4631	11.293	7.62499	13.4479	12.2203	13.1477	16.9806	14.1403	16.9431	15.4186
Os01g0173950		Non-protein coding transcript	0	0	0	0	0	0	0	0	0	0	0	0	0	0	0	0	0	0
Os01g0174000	OsbZIP01	Similar to BZIP transcription factor (Fragment)	7.88891	5.48265	3.63455	7.89084	7.39641	4.2797	7.52001	3.39583	6.63074	18.7855	31.6277	15.3215	11.1708	12.3229	13.7269	14.3069	17.0199	15.1083
Os01g0174100		Conserved hypothetical protein	13.0313	19.7005	15.9167	23.4705	37.7232	22.0406	22.3829	10.583	13.8521	66.1874	49.1206	66.2243	40.4146	50.9573	62.8938	64.9127	53.284	62.9632
Os01g0174200		Hypothetical protein	0.661936	0.30301	3.24841	1.28501	0.557648	0.450529	0.823651	2.4192	0.449067	2.42618	0.942629	1.41405	0.709971	0.579839	0	0.23079	0.319453	0.587158
Os01g0174300		Flavoprotein pyridine nucleotide cytochrome reductase domain containing protein	6.95071	11.5134	2.84995	11.8301	12.8196	9.86477	7.97067	11.2001	9.37088	19.7517	8.65757	15.1477	5.5499	6.1368	21.3597	20.7114	19.6336	13.7465
Os01g0174400		Hypothetical gene	0	0	0	0	0	0	0	0	0	0	0	0	0	0	0	0	0	0
Os01g0174500		Metridin-like ShK toxin domain containing protein	9.81402	7.35505	6.16847	7.46856	9.30668	8.3384	5.81617	7.65722	8.03303	9.57794	9.42914	12.3701	9.79408	9.4637	9.88431	8.62698	7.57812	9.1295
Os01g0174600	OsC3H1	Zinc finger, CCCH-type domain containing protein	0	0	0	0	0	0	0	0	0	0	0	0	0	0	0	0	0	0
Os01g0174700	OsPIDlike	Similar to Akt (Fragment)	3.27142	3.61235	2.88266	2.83492	1.92015	1.11475	2.17993	3.58511	4.6274	1.5569	0.848819	0.882162	0	0.559323	1.85701	2.87165	1.85383	1.88444
Os01g0174900	OsGRX1	Thioredoxin fold domain containing protein	55.8306	40.3836	36.5829	63.4996	55.3447	33.6783	38.1266	48.3625	45.9313	31.4098	34.4038	30.2217	32.9841	30.1886	29.4295	32.4	37.3086	30.6809
Os01g0175000		Similar to Biostress-resistance-related protein (Fragment)	70.3606	61.5293	72.2868	75.0468	83.639	76.9883	79.3478	65.7058	76.6323	63.5657	54.457	65.0634	32.1386	42.5789	47.6531	48.6828	52.9667	52.5042
Os01g0175100		Kv1.4 voltage-gated K+ channel family protein	279.708	136.888	149.548	173.586	136.476	140.712	130.209	175.696	129.064	153.71	321.018	160.292	388.167	152.698	145.127	174.144	187.072	135.689
Os01g0175400		Ankyrin repeat containing protein	2.69384	1.24838	2.01772	3.83199	3.03298	4.49416	3.00142	3.15231	3.13905	1.39601	0	0.551528	0	0.603004	0	0	0.850832	0.356442
Os01g0175500		Protein of unknown function DUF1618 domain containing protein	8.83855	5.79151	5.13418	5.76931	8.77295	5.51409	5.32064	9.99139	6.53339	6.6214	7.79846	10.5492	9.42938	10.7139	6.12873	7.5877	6.4252	7.83823
Os01g0175600	BOR2	Boron (B) transporte	4.10776	3.9985	5.28506	1.3521	2.20278	2.40909	2.93262	2.44603	5.16367	0	0	0.438497	0	0	0	0.273407	0	0
Os01g0175633		Hypothetical protein	0	0	0	0	0	0	0	0	0	0	0	0	0	0	0	0	0	0
Os01g0175700	BOR2	Boron (B) transporte	0	0	0.190419	14.1593	27.6726	24.5378	19.745	11.4507	15.5457	0	0	0	0	0	0	0	0	0
Os01g0175733		Hypothetical protein	0	0	0	0	0	0	0	0	0	0	0	0	0	0	0	0	0	0
Os01g0175850		UDP-glucuronosyl/UDP-glucosyltransferase domain containing protein	0.15671	0.147497	0.137434	2.94553	5.75192	2.71072	2.14223	5.24358	5.92511	0.899428	0.119633	1.06338	0.359091	0.449441	0.802788	0.701679	0.900596	0.264424
Os01g0176000	OsUGT98B1	UDP-glucuronosyl/UDP-glucosyltransferase family protein	4.55852	5.5595	4.22657	57.4923	59.8847	56.7498	40.7116	65.1483	53.0173	35.6509	24.8986	41.9414	27.356	41.3606	33.7036	36.1737	30.1832	35.873
Os01g0176050		Hypothetical protein	1.32347	1.14863	2.00284	1.74704	1.02147	0.737913	1.60326	2.01039	1.39747	0.890997	0.096117	0.319812	0.234462	0.938866	0.656794	0.762678	0.294627	0.433431
Os01g0176100		UDP-glucuronosyl/UDP-glucosyltransferase family protein	1.44352	1.39654	1.32941	4.80467	3.34752	2.29153	4.29702	2.1575	3.76681	2.82405	1.48328	3.79742	4.11904	5.59062	4.03641	3.54052	5.15257	5.11523
Os01g0176150		Hypothetical protein	1.4823	4.41932	2.53884	0.525542	1.09055	0.592287	3.02476	0.847713	1.86262	0.188976	0	0.280774	0.325541	0	0	0	0.086161	0.369682
Os01g0176200		UDP-glucuronosyl/UDP-glucosyltransferase family protein	1.60202	1.90931	0.368018	7.62352	7.47339	6.45933	3.97528	4.73954	3.71633	3.96898	5.39872	4.39795	7.82879	7.34989	6.49647	8.86382	6.06529	7.18019
Os01g0176300		Pentatricopeptide repeat domain containing protein	5.1901	4.88223	3.69035	3.52614	3.54726	3.26967	3.88763	4.25639	3.38493	1.16507	0.766187	1.36805	0.524904	0.74513	0	0.607897	0.820477	1.01764
Os01g0176400		Similar to Photoreceptor-interacting protein-like	1.26715	0.516298	1.20774	0	0	0	5.48068	0	1.85592	23.6857	7.05801	25.1503	3.2235	15.487	21.92	19.3928	28.1079	18.8641
Os01g0176500		Conserved hypothetical protein	0	0	0	0	0	0	0	0	0	8.22128	2.20039	5.52485	0.46536	2.34288	4.86443	9.09807	5.92413	5.7192
Os01g0176700		Myb-like DNA-binding domain, SHAQKYF class domain containing protein	2.58991	4.69137	3.14967	2.1092	2.43437	2.8857	2.10861	2.23466	2.69999	4.15231	3.4471	3.4179	3.60622	5.07978	2.75751	4.55515	4.73092	2.93707
Os01g0176751		Hypothetical protein	0	0	0.312403	0	0	0	0	0	0	0	0	0	0	0	0	0	0	0
Os01g0176800		Protein of unknown function DUF2921 domain containing protein	0	0	0	0	0	0	0	0	0	4.04894	0.886099	4.12446	0.595162	0.28463	4.55818	3.17594	2.7345	3.2563
Os01g0176900		BZR1, transcriptional repressor domain containing protein	0	0	0	0	0	0	0	0	0	0	0	0	0	0	0	0	0	0
Os01g0177100	OsWD40-4	Similar to STYLOSA protein	0	0	0	0	0	0	0	0	0	0.321062	0.403749	0.534269	0.070465	0	0	0.656788	0.356587	0.280349
Os01g0177150		Non-protein coding transcript	0	0	0	0	0	0	0	0	0	0	0	0	0	0	0	0	0	0
Os01g0177200		Similar to Ubiquitin-specific protease 14	29.3682	37.6208	30.7242	37.7895	32.353	32.4439	34.5546	32.3381	30.5138	37.838	35.6334	40.6695	35.5484	35.9444	36.5536	33.5963	36.0581	39.8426
Os01g0177400	D18	GA 3 beta-hydroxylase2, GA metabolis	0	0	0	0.290652	0	0	0.736832	0	0.542935	13.5497	4.31922	11.7081	0.573584	2.27449	9.26902	9.96348	8.37114	11.2691
Os01g0177500		Hypothetical protein	0	0	0	0	0	0	0	0	0	0	0	0	0	0	0	0	0	0
Os01g0177900	PDR6	ATP-binding cassette transporter, Cuticle formation, Defense respons	0.646349	0.650697	0	0.73612	1.15068	0.726162	0.698667	0	0.581002	0.227192	0.48089	0.363183	0.069551	0	0.263158	1.0283	0.705247	1.18724
Os01g0178000		Pyridoxal phosphate-dependent transferase, major region, subdomain 1 domain containing protein	93.6749	126.095	132.09	79.4846	88.4626	95.586	98.5001	95.1727	96.2556	62.2578	96.7051	59.9024	60.0501	46.467	55.9875	52.5918	50.9773	45.2373
Os01g0178100		Region of unknown function DUF1767 domain containing protein	8.60847	10.8143	10.9311	15.0204	17.1634	15.3348	13.1572	8.67832	11.3993	14.3762	12.7201	16.449	14.4914	12.2069	13.7088	11.9901	12.6628	13.4016
Os01g0178200		Similar to integral membrane family protein	21.1644	20.944	13.6644	10.9084	15.4452	15.9072	10.3169	18.797	12.0235	20.9271	14.9921	17.4644	28.4212	19.0954	19.8347	21.9821	24.0999	24.3836
Os01g0178300	CDT3	Plasma membrane-localized small peptide, Aluminum toleranc	6.05712	6.55284	6.85694	6.4437	8.36934	5.34898	5.99709	6.60586	3.35965	49.8565	83.299	67.0439	93.9535	87.9985	103.169	129.923	95.0033	118.039
Os01g0178400		Similar to Protein phosphatase 2A B'kappa subunit	0.832616	1.65017	0.792298	2.09266	1.61452	2.59789	1.02018	1.06519	1.75932	5.54122	6.69857	5.22289	1.32891	6.62738	2.49425	6.44286	6.0367	5.34696
Os01g0178500	OsIAA1	A member of rice Aux/IAA family, Cross-talk of auxin and brassinosteroid signaling pathways, Plant morphogenesi	20.1883	23.7455	27.1897	21.2269	33.0913	30.034	19.122	32.3446	26.6141	67.157	81.8356	79.5147	65.5042	74.2461	75.0806	102.119	86.7074	93.52
Os01g0178600	OsCDR1	Peptidase A1 domain containing protein	0	0	0	0	0	0	0	0	0	0	0	0	0	0	0	0	0	0
Os01g0178700	OsSTA5	Similar to Protein binding protein	3.40292	3.74612	3.8165	5.07988	5.59866	6.63506	6.55544	6.9158	5.94128	6.75585	12.3434	6.90314	9.62825	6.92548	8.40317	8.26699	8.62505	11.866
Os01g0178775		Non-protein coding transcript	0	0	0	0	0	0	0	0	0	0	0	0	0	0	0	0	0	0
Os01g0178850		Similar to predicted protein	0	0	0	0	0	0	0	0	0	0	0	0	0	0	0	0	0	0
Os01g0178900		Similar to Symbiosis-related disease resistance protein (Fragment)	2.72049	4.68375	3.21546	17.998	21.4524	16.7172	9.42089	15.2154	11.6747	7.24374	11.7518	5.44478	9.28011	4.21249	6.83658	7.28993	6.56816	7.55433
Os01g0179000	OsAT6	Transferase family protein	4.22465	3.93865	0.083544	0.862293	1.32358	0.353944	0.173721	5.71264	0.680836	66.3474	295.94	51.2495	369.338	125.724	100.824	88.1929	80.9148	88.55
Os01g0179200		Syntaxin, N-terminal domain containing protein	25.1459	18.738	13.1134	23.2813	23.5548	25.6879	18.7472	28.1298	16.2465	33.4502	45.0266	26.8964	57.934	40.3342	33.3912	38.7923	32.3608	38.0934
Os01g0179300	BIP128	Similar to BRI1-KD interacting protein 128 (Fragment)	55.4033	47.2469	52.6757	48.7287	53.3016	44.2254	50.7346	51.8923	43.8338	74.1812	81.8146	72.6286	81.6963	67.2965	67.2869	71.0683	76.4858	68.2484
Os01g0179400	SSG4	Amyloplast-localized protein containing DUF490, Regulation of starch grain size	15.2624	13.3103	13.8932	18.3211	16.6165	15.162	15.0307	13.4422	13.9423	9.21478	11.6341	9.68304	10.5462	8.27532	7.67479	6.63296	8.91145	7.62904
Os01g0179500		Enhancer of polycomb-like, N-terminal domain containing protein	20.6144	18.0305	19.8608	21.6893	19.4912	16.3251	18.1488	18.8381	14.381	13.2527	18.8682	11.5333	12.2453	14.1007	12.0942	13.3524	12.6631	14.3715
Os01g0179600	OsUGT75K1	UDP-glucuronosyl/UDP-glucosyltransferase family protein	67.1011	16.8371	2.84536	3.54168	2.60731	4.10024	2.64976	16.5088	4.43354	0.100655	1.95468	0.683723	13.361	1.55935	0.481956	0.198388	0.780084	0.328435
Os01g0179700	OsRab1C1	Similar to GTP-binding protein YPTM2	39.1112	32.8458	17.9938	23.8399	24.5631	22.0417	19.4194	39.4913	22.502	46.8916	52.0717	48.6494	61.9787	49.4645	56.8781	48.5945	48.5901	46.7706
Os01g0179750		Non-protein coding transcript	0	0	0	0	0	0	0	0	0	0	0	0	0	0	0	0	0	0
Os01g0179800		TMS membrane protein/tumour differentially expressed protein family protein	5.80762	6.65576	5.58319	6.15012	5.50227	4.52366	3.46731	5.34642	4.38917	8.37644	3.82783	8.68613	9.43647	13.1312	11.431	10.2249	10.4027	11.4389
Os01g0179901		Conserved hypothetical protein	0	0	0	0	0	0	0	0	0	0.502649	0	0	0	0	0	0	0	0
Os01g0180000		Pistil-specific extensin-like protein family protein	0.15695	0.101736	0	0.372974	0.084979	0	0.130861	0	0	9.16651	5.13475	8.35698	6.36564	5.41005	12.9029	15.5769	11.373	13.451
Os01g0180050		Hypothetical protein	0	0	0	0	0	0	0	0	0	0	0	0	0	0	0	0	0	0
Os01g0180300		Lipoprotein, type 6 family protein	33.7338	35.5393	59.9006	45.2904	38.429	43.7063	68.9066	29.8814	51.4428	4.79751	3.49751	4.52339	3.74598	2.95977	3.90004	4.8806	4.50042	5.7756
Os01g0180400		Protein of unknown function DUF581 domain containing protein	0	0	0.26694	0	0	0.581317	0.379398	0	0	3.80518	4.535	1.63557	0.494581	3.24046	2.40807	4.83311	2.99292	4.26654
Os01g0180500		Non-protein coding transcript	0	0	0	0	0	0	0	0	0	0	0	0	0	0	0	0	0	0
Os01g0180600		Similar to MutS homolog 7 (Fragment)	7.38378	7.958	10.1074	3.96659	6.21478	5.64991	4.53025	5.97885	5.77183	4.51996	2.93106	5.58698	2.83788	2.5859	3.89973	2.50489	4.45819	3.57376
Os01g0180700		Hypothetical conserved gene	1.49242	4.22466	1.25033	1.89412	1.17015	2.34443	0.910998	1.13131	1.65478	1.74914	2.22998	0.711229	0.939191	1.05478	1.7892	2.40089	2.7202	1.90527
Os01g0180800		Heat shock protein Hsp70 family protein	121.614	71.9857	43.5261	66.6826	64.5643	71.4638	54.4243	106.085	55.6674	81.8941	73.7715	82.3	54.4886	65.8789	73.7139	72.2907	91.0558	82.0564
Os01g0180850		Hypothetical protein	0	0.035385	0	0	0	0	0	0	0	0	0	0.086401	0	0	0	0	0	0
Os01g0180900	PEG1	2-oxoglutarate and iron-dependent oxygenase, Starch accumulatio	0	0	0	0	0	0	0	0	0	0	0	0	0	0	0	0	0	0
Os01g0181033		Similar to NADH dehydrogenase subunit 1	16.3665	17.766	12.2175	20.9773	14.2426	15.6942	12.7427	14.0987	14.116	12.9352	15.5996	10.4591	17.2814	15.207	15.2537	14.7285	12.4048	15.9136
Os01g0181166		Hypothetical gene	4.93824	5.62822	3.82111	6.54197	4.53762	5.66982	7.6148	8.23005	6.72544	7.23419	0.626385	9.18594	4.23262	4.02883	5.38176	7.03801	7.69646	7.677
Os01g0181300		Hypothetical protein	4.31088	3.14496	3.25787	1.28267	1.1953	2.37488	2.08604	3.90412	4.15313	3.59738	3.04149	4.41006	1.1743	1.79361	1.83527	2.83657	2.54968	1.89133
Os01g0182100		Protein of unknown function DUF1618 domain containing protein	7.93023	8.82733	6.91917	12.7386	11.5283	14.4507	8.87671	8.73144	7.95522	8.65487	5.8934	6.19251	11.6436	11.3688	7.99401	8.62466	13.8296	10.1567
Os01g0182200	OsSIP1	Similar to cDNA clone:001-208-D07, full insert sequence	39.9569	46.3136	37.5222	54.4142	40.3873	45.3313	39.5315	43.2925	40.588	52.3671	64.2834	47.4582	58.7648	51.6341	60.8094	48.2904	61.7046	58.9629
Os01g0182300		Lipocalin domain containing protein	2.84608	4.31383	2.23726	1.14532	0.944874	1.40926	5.75106	2.57219	4.23164	26.8623	26.4646	25.4701	17.3943	19.2868	17.9397	27.9634	29.5306	23.531
Os01g0182400		Conserved hypothetical protein	5.14813	7.59706	4.2099	10.2778	7.00085	8.03601	7.53543	8.09691	6.23894	3.48604	7.0581	3.16721	8.72382	6.0369	3.85331	5.66751	4.8256	6.9927
Os01g0182500		Hypothetical conserved gene	3.55778	5.2851	3.48285	8.80824	5.48432	4.92283	8.0203	4.62739	4.65354	9.98887	6.51382	9.46171	6.89982	5.85135	9.29189	6.72933	7.90669	6.21139
Os01g0182600	GI	Orthologue of the Arabidopsis GIGANTEA, Regulation of circadian rhythm and flowering time, Photoperiodic control of flowering, Osmotic stress respons	965.854	988.389	1081.98	756.207	828.7	825.128	825.413	800.923	781.116	644.713	620.256	651.642	647.266	588.09	574.01	489.519	540.795	564.898
Os01g0182700	OsWRKY102	Similar to WRKY12	0	0.360581	0	0.716202	0.567905	0.690197	1.05282	1.25584	0.703659	0.678107	0.788935	3.10423	0	1.41082	1.44134	1.29813	1.23046	0.997862
Os01g0182832		Hypothetical conserved gene	8.61368	11.0831	10.1828	12.1499	10.4313	8.81934	13.0581	10.3734	10.4878	8.40099	7.91671	7.67348	3.52159	3.80764	3.4572	1.71812	3.48274	2.53583
Os01g0182900		Conserved hypothetical protein	24.9108	17.2654	27.981	31.7781	24.3312	24.4677	26.9695	21.8894	22.5146	18.972	22.8937	19.1619	22.5233	20.0847	20.8785	22.4709	21.8166	23.2095
Os01g0183000		Similar to GmCK3p (EC 2.7.1.32) (Fragment)	4.98673	5.30711	3.57538	10.2439	10.0321	6.94464	7.29195	7.83689	5.64184	22.8935	37.3001	23.5955	61.1348	27.6004	29.4766	27.0853	32.1465	29.6508
Os01g0183100	OsWD40-5	Cytochrome cd1-nitrite reductase-like, C-terminal haem d1 domain containing protein	12.7396	11.3144	4.13878	4.63412	5.7664	5.67285	5.78434	11.0168	6.49824	6.47206	3.55583	6.70378	4.5219	4.32153	8.18961	6.98581	8.03434	7.14628
Os01g0183300		Endonuclease/exonuclease/phosphatase domain containing protein	4.34494	4.90339	1.41473	1.8067	2.21639	3.2802	0.522547	3.35298	1.65854	4.60028	14.9526	5.22647	14.0924	9.19046	6.62418	5.84863	7.9878	5.78243
Os01g0183400	OsNF-YC13	Transcription factor subunit, Salt toleranc	0	0	0	0	0	0	0	0	0	2.13036	0.731735	2.6326	0	0.239341	2.29888	0.879392	1.41872	0.865758
Os01g0183500		Cytochrome P450 family protein	0	0	0	0	0	0	0	0	0	0	0	0	0	0	0	0	0	0
Os01g0183600	OsCYP96E1	Cytochrome P450 family protein	1.0011	1.38414	1.06107	2.45733	2.14722	2.41677	3.11401	2.26609	1.9638	4.68782	2.2259	4.91993	9.62318	13.7926	18.7388	19.3637	13.8136	18.6866
Os01g0183633		Similar to predicted protein	10.6306	12.9588	13.6683	13.0371	14.6133	12.4702	13.5361	14.6259	12.3258	16.6813	13.9115	17.585	13.0542	18.4419	18.1068	19.0443	17.2367	19.327
Os01g0183800	OsFbox004	Cyclin-like F-box domain containing protein	55.7517	64.2302	65.8122	83.7268	90.4356	82.1025	79.4771	64.048	73.919	133.165	66.0089	138.028	77.6444	116.869	109.464	107.855	128.069	116.575
Os01g0183850		Conserved hypothetical protein	1.36887	0.352493	1.21069	2.27137	2.09801	4.81938	2.06758	5.00085	2.32416	12.5698	14.9054	11.3355	9.57322	7.85982	6.61398	6.27316	6.85828	6.577
Os01g0183950		Hypothetical protein	0	0	0	0	0	0	0	0	0	0	0	0	0	0	0	0	0	0
Os01g0184000		NUC156 family protein	5.77056	7.52647	3.46838	8.16474	7.09035	8.04148	5.33966	8.99094	6.4579	7.19207	5.87784	9.73248	6.37776	9.53934	9.72531	8.24246	9.42168	9.57701
Os01g0184050		Hypothetical protein	0.196522	0	0.26433	0.294715	0	0.369262	0.257722	0	0	0.331238	0.468346	0	0	0	0	0	0.30091	0
Os01g0184100	OsHsp18.0	Class II small heat shock protein, Positive regulation in both Xoo resistance and heat/salt toleranc	167.797	86.7677	43.9266	59.7467	52.0979	45.225	42.0109	74.2404	66.5603	48.5955	59.5784	49.1958	41.5025	41.7336	52.618	43.6396	39.5979	53.5839
Os01g0184200		Similar to OSIGBa0132G14.1 protein	21.9537	24.1619	19.3867	19.3961	19.2005	19.3319	23.27	22.0237	22.6886	28.4971	10.6407	30.9367	15.5521	22.9218	20.595	16.8362	24.6449	20.7817
Os01g0184500	OsRH39	DEAD-like helicase, N-terminal domain containing protein	33.3386	35.2721	49.7542	43.6533	49.1592	46.8347	48.6047	39.1389	49.3312	13.2847	4.95688	13.8291	6.48771	12.591	12.8217	11.3242	12.4666	11.2453
Os01g0184700		Conserved hypothetical protein	2.49148	4.03331	1.73375	4.80729	3.34688	2.80979	2.28728	2.31	2.93884	2.18394	3.66397	6.61214	4.19828	2.40407	1.34072	4.19843	3.29083	4.90822
Os01g0184800		Thioredoxin fold domain containing protein	21.835	17.5791	9.03248	27.9254	16.778	18.0064	18.9633	28.1386	20.0042	42.8238	45.9493	46.4525	53.7946	47.5779	43.1105	38.2312	53.4073	42.7374
Os01g0184900	BIP104	Similar to SSRP1 protein	68.107	65.46	65.1776	76.8774	73.2929	66.3529	63.7722	67.3882	68.2191	107.144	84.3947	116.73	95.7017	112.398	103.137	89.4898	114.454	109.296
Os01g0185000		Hypothetical conserved gene	0	0	0	0	0	0	0	0	0	0	0	0	0	0	0	0	0	0
Os01g0185100		Similar to predicted protein	0	0	0	0	0	0	0.798866	0	0	0	0.618496	0	0	0	0	0	0.364634	0
Os01g0185200		Similar to glutaminyl-tRNA synthetase	69.4319	82.3344	81.1371	59.1952	64.11	58.9897	65.1389	66.4895	65.0178	90.1652	65.138	94.2002	72.7956	86.1437	83.7141	65.9545	79.9594	78.9323
Os01g0185250		Hypothetical gene	0	0	0.527411	0	0.163532	0.512767	0.233616	0.364693	0.152305	0.696043	1.4004	0.738564	0.829766	0.689702	0.685133	0.167075	0.679491	1.71323
Os01g0185300	OsAT9	Transferase family protein	59.4696	36.3997	38.5149	41.1892	35.3297	41.7866	40.2694	95.3888	43.5796	114.943	319.796	127.026	262.874	137.026	137.767	128.359	120.71	139.487
Os01g0185350		Non-protein coding transcript	0	0	0	0.330318	0	0.247616	0.248343	0	0.145867	1.53766	2.27657	0	1.63988	1.72942	1.52142	0	0.356132	0
Os01g0185400	OsWD40-6	WD40 repeat domain containing protein	24.4951	25.2821	31.3188	29.2037	25.0008	26.4104	28.6166	25.7906	24.5554	60.2722	133.719	62.4372	158.953	116.369	91.4538	69.0273	77.4476	83.8261
Os01g0185500		Protein of unknown function DUF1637 domain containing protein	7.05973	4.93708	9.215	3.91655	5.28304	8.24336	7.8089	9.26928	8.6993	88.4101	210.321	83.2233	12.426	12.8548	21.0056	26.2688	24.8616	52.3757
Os01g0185900	OsWRKY107	Similar to WRKY 1 (Fragment)	0.129886	0.132296	0.178586	0.494842	0	0	0.124997	0	0.501357	154.689	246.899	149.171	151.354	139.335	137.07	109.084	110.448	129.208
Os01g0186000	OsWRKY10	Similar to WRKY transcription factor 10	5.1813	7.32881	5.73071	8.53622	4.86935	7.88487	4.51128	11.6307	9.03559	41.3091	87.2257	33.7857	315.197	92.1043	75.4673	69.4627	95.7205	78.5952
Os01g0186200		Similar to Phototropin	57.7768	69.2069	94.2274	56.5201	63.1844	68.741	75.0457	60.7265	78.0424	60.6183	49.5915	85.1852	60.8605	60.5763	58.5928	53.6847	55.7139	51.4127
Os01g0186400		Hypothetical conserved gene	0	0	0	0.025401	0.041016	0.078917	0.100622	0.039649	0.147281	0	0	0.036935	0	0	0.083468	0.049382	0	0
Os01g0186600		Conserved hypothetical protein	0	2.63508	1.05454	41.7361	62.6188	70.2373	71.2507	42.9734	71.7151	0	0	1.33712	1.0551	3.01896	2.08012	2.42926	3.24136	3.98541
Os01g0186700		Similar to Protein kinase GhCLK1 (Fragment)	43.0356	48.2685	36.1773	49.4052	46.9636	44.5207	39.9975	41.0765	41.5422	102.069	133.398	111.666	111.053	100.447	108.383	91.5433	105.098	114.571
Os01g0186900		Similar to cDNA clone:001-117-G12, full insert sequence	4.11998	10.5377	24.7965	3.2215	9.28445	19.2939	2.03214	7.46082	7.11765	11.4437	15.5403	24.8878	8.99597	9.67794	8.92516	5.05047	7.75678	7.88549
Os01g0186950		Hypothetical protein	0	0	0	0	0	0	0	0	0	0.48633	0	0	0	0	0	0	0	0
Os01g0187000		Conserved hypothetical protein	0.704867	1.50519	0.43434	0.500116	0	0.293416	0.771037	0.642835	0.900487	1.31377	1.30344	0.801561	3.01485	1.82248	1.19418	1.15032	3.45044	1.69391
Os01g0187200		Non-protein coding transcript	0.695202	0	0.236421	0.309528	0	0	0	0	0	38.5621	24.1132	28.7105	41.103	34.7015	23.7724	29.0359	27.4851	25.0617
Os01g0187300		Hypothetical conserved gene	0	0	0	0	0	0	0	0	0	7.61322	6.02661	6.04819	8.67297	14.3962	6.286	6.84302	6.57839	8.44837
Os01g0187350		Hypothetical gene	0	0	0	0.029647	0.021755	0	0.053123	0.044101	0	0	0	0	0	0	0	0	0	0.01626
Os01g0187400		Similar to glycine-rich protein	30.1737	29.1694	31.3436	40.3837	38.2281	34.4796	37.2554	33.5463	34.3093	73.7656	64.8703	70.7749	62.3011	71.661	68.8593	52.0977	65.7084	63.408
Os01g0187500	OsWD40-7	WD40 repeat domain containing protein	21.8089	22.7442	21.2748	17.634	19.632	19.7027	16.8236	17.2061	16.3461	28.5454	26.0291	34.129	28.9944	36.8207	35.4247	33.4276	30.5229	38.5096
Os01g0187600	OsCKX1	Similar to Cytokinin dehydrogenase 1	0	0	0	0.356169	0.362006	0.191185	0	0	0	3.90134	5.12281	2.52822	4.20377	4.96164	6.03501	6.67181	3.09296	4.52767
Os01g0187900		Similar to Transcription factor MYBS2	34.4601	25.2333	29.6444	77.2833	45.4897	39.4672	31.3264	42.7645	31.4766	10.003	18.3957	10.8835	47.4464	22.9539	20.0606	25.5915	24.1722	22.2422
Os01g0188100		Isopenicillin N synthase family protein	29.8437	31.6601	20.936	53.8241	41.2371	33.2611	32.6443	23.3742	28.9565	27.561	47.498	27.5648	59.6827	41.2051	49.3989	55.9259	54.0318	57.9008
Os01g0188200		Conserved hypothetical protein	5.23494	5.99372	5.99755	3.08114	4.596	5.33374	4.66295	4.81201	5.83766	2.41736	1.77287	2.6878	1.4649	1.77756	2.12996	1.5858	1.9866	2.03566
Os01g0188400	NADP-ME	NADP-dependent malic enzyme, chloroplast precursor (EC 1.1.1.40) (NADP-ME)	80.2756	76.7066	77.8	75.4866	88.7855	68.1143	74.4734	110.517	72.3242	305.294	373.312	317.777	343.033	263.884	282.909	255.649	356.383	262.383
Os01g0188525		Hypothetical gene	0	0	0	0	0	0	0	0	0	0	0	0	0	0.299825	0	0	0	0
Os01g0188900		Similar to Ankyrin-like protein-like protein	54.962	57.3533	90.7049	59.645	67.4014	75.4378	90.2202	53.0772	78.8727	8.27316	6.53667	17.9594	10.1681	14.9977	9.83024	12.7643	10.1474	11.0309
Os01g0189100		Ankyrin domain containing protein	2.47691	3.20559	3.72646	1.80523	2.317	3.7035	2.28551	1.9799	2.95696	0.175752	0	0	0	0	0.351696	0.240861	0	0.15543
Os01g0189700		Similar to cDNA clone:001-031-C06, full insert sequence	13.2476	14.9168	19.2767	20.1321	24.1875	22.4166	22.6925	16.3511	18.4415	0.732225	0.36129	1.42449	0.406596	1.26012	0.241505	0.172488	0.578782	0.855762
Os01g0189800		Protein of unknown function DUF1618 domain containing protein	28.0077	29.2464	37.4979	78.353	69.976	64.0854	45.2781	47.5109	45.8323	24.502	21.5203	29.8611	42.3593	34.9096	33.0234	34.5702	37.5003	27.3578
Os01g0190000		Similar to oxidoreductase	58.8066	60.3538	119.718	150.824	150.742	167.545	157.002	80.7582	152.315	43.1848	12.6597	47.4246	16.8847	30.9038	36.1018	39.1637	39.2238	43.0047
Os01g0190300	OsIAA2	Similar to Auxin-responsive protein IAA26 (Indoleacetic acid-induced protein 26) (Phytochrome-associated protein 1)	39.3838	29.5394	15.2002	5.55129	5.19225	7.56525	4.95654	8.93387	3.68937	16.8148	34.9668	15.6839	18.9865	10.0428	8.47194	12.0616	11.0669	6.731
Os01g0190400	OsHXK8	Similar to Hexokinase	0	1.20931	0	1.96843	0.89044	0.641957	0	0.67429	0.398187	6.0339	6.11863	6.31392	10.2968	10.7289	8.59055	8.4484	8.78465	9.44252
Os01g0190500		IQ calmodulin-binding region domain containing protein	0	0.43355	0	0	0	0	0	0	0	4.13035	0	2.09112	0.627502	0.615733	2.74111	2.94663	3.17626	2.28938
Os01g0191000		Similar to H0717B12.1 protein	0.169999	0.796714	0.755568	3.19726	2.29633	1.43902	1.75834	3.09449	1.47935	1.82916	1.20835	2.26284	2.35593	4.56966	4.14365	3.11816	2.40821	5.35035
Os01g0191100		Similar to Acidic ribosomal protein P2a-4 (Fragment)	183.521	145.157	66.1895	77.6005	97.3937	93.4147	88.5796	165.028	99.3426	208.142	117.363	172.018	57.1718	87.4676	163.922	201.847	161.242	147.055
Os01g0191150		Similar to profilin-5	0	0	0	0	0	0	0	0	0	0	0	0	0	0	0	0	0	0
Os01g0191200		Similar to Acid phosphatase	185.027	193.232	373.171	228.461	199.948	259.182	329.463	181.029	296.119	1.14101	0	1.77181	0	0.479452	1.85988	0.774531	0.630272	1.40709
Os01g0191300	ONAC003	Similar to NAC-type transcription factor	7.38928	10.1311	10.3472	7.68132	5.33652	8.01528	8.00301	7.69187	6.67859	9.75824	7.34043	9.82007	9.90088	17.8267	13.3484	11.4954	14.4308	12.3144
Os01g0191400		Hypothetical protein	0	0	0.075849	0.225042	0.33524	0.121192	0.223151	0.429804	0	0.762004	0.287222	0.823827	0.274166	0.762635	0.722622	0.524058	1.17876	0.503741
Os01g0191500		Similar to Mitochondrial processing peptidase	50.1672	50.7015	33.3323	41.4518	38.0396	46.1099	37.0807	46.1631	38.4721	106.903	103.092	100.752	55.252	66.4137	88.9564	80.8455	86.4249	87.7295
Os01g0191700	OsPFK01	Similar to Pyrophosphate-fructose-6-phosphate 1-phosphotransferase-like protein (Pyrophosphate-dependent phosphofructo-1-kinase-like protein)	37.9613	32.0782	26.8905	60.9777	55.2292	59.9604	48.2404	90.9866	53.4149	28.5445	35.5733	26.1823	41.0968	46.7072	44.6401	46.0671	38.6362	41.0407
Os01g0191800		Similar to Aurora kinase	0.360049	0	0	0	0	0	0	0	0	13.3489	3.89663	10.1563	3.00958	2.78853	11.934	14.8933	8.98081	11.1981
Os01g0191900	R2R3-MYB	Similar to Blind	23.6322	26.838	21.9402	44.0805	30.6366	34.8676	30.0394	35.0341	31.8855	76.6452	78.6915	76.0509	58.837	69.6505	76.3943	76.0866	77.3979	70.1085
Os01g0192000	DOS	CCCH-type zinc finger protein, Negative regulator for leaf senescenc	12.9532	11.3756	18.1919	5.49972	5.28362	3.18598	10.0306	5.89906	8.39085	160.828	86.084	171.712	77.749	92.2139	74.8642	80.775	108.076	79.522
Os01g0192101		Hypothetical protein	0	0	0	0	0	0	0	0	0	0.360013	0	0.096898	0	0.082463	0.162189	0	0.182718	0.079518
Os01g0192300	OsMYB1R1	Similar to I-box binding factor (Fragment)	77.3753	59.2849	29.0355	104.005	74.4909	58.6621	38.0646	57.4838	38.301	35.246	12.7621	22.1304	36.9602	39.1516	29.1665	31.5145	26.9437	28.5306
Os01g0192401		Hypothetical gene	0	0	0	0	0	0	0	0	0	0	0	0	0	0	0	0	0.191948	0.521161
Os01g0192500		Similar to H0525G02.3 protein	3.12699	1.00614	0.908579	0	3.25363	2.71094	4.34404	1.23558	1.4201	5.2713	1.22292	4.27495	1.4353	2.71141	3.54098	3.7723	2.72211	4.8422
Os01g0192550		Conserved hypothetical protein	0.503863	1.22349	0	0	0.204294	0	0.129472	1.29663	0.524371	1.938	0.794285	1.71562	0.981553	1.20973	3.28066	1.65615	0.840207	0.5772
Os01g0192600	SF21	Ndr family protein	4.57571	1.90628	2.93048	1.03174	0.973054	1.09723	2.50028	2.56385	3.44241	7.94907	9.06792	8.38523	5.82177	6.02993	8.58893	7.87273	13.4469	13.0666
Os01g0192700		Non-protein coding transcript	0	0	0	0	0	0	0	0	0	0	0	0	0	0	0	0	0	0
Os01g0192900	OsACS5	1-aminocyclopropane-1-carboxylate synthase family protein	0	0	0	0	0	0	0	0	0	5.51204	2.01433	6.35126	0	0	0.38328	1.6429	1.18363	1.2979
Os01g0193250		Hypothetical gene	0	0	0	0	0	0	0	0	0	0	0	0	0	0	0	0	0	0
Os01g0193400	OsSTA6	TNFR/CD27/30/40/95 cysteine-rich region domain containing protein	0	0	0	0	0	0	0	0	0	0	0	0	0	0	0	0	0	0
Os01g0193500		Conserved hypothetical protein	6.10907	8.47372	6.46548	8.48226	9.22277	6.91484	7.92035	5.14462	5.19114	5.55995	7.61079	6.6735	6.83875	7.75852	6.56924	4.95865	5.90378	7.81334
Os01g0193600		Methyltransferase small domain containing protein	7.87341	9.03166	7.8657	8.25286	9.34039	10.0972	9.61211	8.09089	7.64949	4.07158	1.90505	4.15989	3.05568	2.72187	2.55635	3.12608	3.26408	3.09037
Os01g0193700		Hypothetical protein	0	0	0	0	0	0	0	0	0	0	0	0	0	0	0	0	0	0
Os01g0193900	OsALYL1	Homeodomain-like domain containing protein	9.24764	8.60289	5.63621	11.2725	9.91601	9.02407	7.24998	9.7617	6.99661	14.0772	12.9009	12.3336	20.3184	14.0663	13.1802	11.7426	11.2496	12.5485
Os01g0194000		Conserved hypothetical protein	3.93408	2.75621	7.85717	8.5165	9.43471	11.0286	8.64288	10.7229	8.13838	19.1076	18.1736	20.4004	28.1098	29.9709	25.1561	24.2451	20.9088	27.6465
Os01g0194200		IQ calmodulin-binding region domain containing protein	3.02484	3.83254	0.893369	2.60991	3.59825	3.63395	4.1434	4.46108	3.9698	11.6258	7.65115	10.2763	4.82522	6.27902	8.00223	9.05886	8.65233	9.03585
Os01g0194300	NH1	Ankyrin-repeat protein, Herbivore-induced defense response, Blast disease resistanc	14.0552	14.9655	10.3599	23.6918	27.3589	32.5125	28.3826	49.4255	31.1659	123.278	208.985	133.697	221.198	127.895	106.074	100.84	118.196	112.261
Os01g0194600	OsGRX2	Thioredoxin fold domain containing protein	0.88348	0.923437	3.99457	2.53389	4.31348	2.27569	5.21448	2.69925	5.35657	124.647	177.408	111.452	135.882	149.309	135.446	160.31	151.271	136.728
Os01g0195000	OsIDD2	Zinc finger, C2H2-type domain containing protein	5.64751	6.96919	4.12821	6.70161	5.80398	5.41242	4.79487	6.38219	5.1954	13.8852	25.9617	15.1059	22.7062	21.6868	22.7481	18.2053	18.1908	22.6581
Os01g0195066	OsIDD2	Non-protein coding transcript	0	0	0	0	0.846728	0	0	0	0	0	1.90602	0.144401	0.076135	0	0	0.09102	0	0.912764
Os01g0195100		Non-protein coding transcript	0	0	0	0	0	0	0	0	0	0	0	0	0	0	0	0	0	0
Os01g0195200		Similar to Serine/threonine-protein kinase PBS1 (EC 2.7.1.37) (AvrPphB susceptible protein 1)	0.12488	0.33423	0.535594	0	0.233482	0	0.304197	0	0.594783	12.4726	6.60958	14.5558	1.65817	1.23833	9.33976	10.5059	12.5078	11.5386
Os01g0195300		Hypothetical conserved gene	0	0	0	2.10636	0.323148	1.72094	0	0.401824	1.53796	0.299113	0.344015	0.415798	0.709333	0	1.55442	2.79796	0.967667	1.29172
Os01g0195400		Harpin-induced 1 domain containing protein	0	0	0.213323	0	0	0	0.827369	0	0.355657	13.296	9.01155	13.4328	0.841991	6.84041	7.54821	11.7011	8.15448	11.7748
Os01g0195500		Translation initiation factor SUI1 domain containing protein	55.9453	46.2037	50.27	77.6566	62.8888	71.0463	63.0226	65.8603	63.0067	60.8131	57.0549	60.8602	50.6685	56.8761	62.7462	68.8681	74.5626	74.5339
Os01g0195700	OsbHLH027	Hypothetical conserved gene	0	0	0	0	0	0	0	0	0	0	0	0	0	0	0	0	0	0
Os01g0195801	OsbHLH027	Hypothetical conserved gene	0	0	0	0	0	0	0	0	0	0	0	0	0.740065	0	0	0	0	0
Os01g0196133		Similar to H0315A08.1 protein	0	0	0	0	0	0	0	0	0	0	0	0	0	0	0	0	0	0
Os01g0196300	DPF	Basic helix-loop-helix (bHLH) transcription factor, Diterpenoid phytoalexin factor, Biosynthesis of diterpenoid phytoalexins, Stress respons	0	0	0	3.00159	8.32937	8.75487	8.32642	17.5817	13.9372	4.45494	4.88788	6.86549	11.1811	11.6424	8.92226	14.2946	10.1563	10.7944
Os01g0196500		Prenylated rab acceptor PRA1 family protein	12.6133	9.34246	6.80983	9.33348	12.1348	4.51554	7.56015	7.75937	5.50451	11.3576	19.7236	9.5527	12.2289	11.5968	13.7352	11.4717	9.84904	9.0649
Os01g0196600		Similar to 260 kDa major acidic fibroblast growth factor-stimulated phosphoprotein (Fragment)	6.89372	9.58151	6.29478	7.48361	10.6659	7.78192	8.23651	8.34068	7.32379	10.9451	16.6985	9.31225	7.75287	7.38072	11.9138	11.5892	12.1517	11.6943
Os01g0196800		Hypothetical protein	0.359528	0.080556	0.050864	0.0516	0.230587	0	0.050919	0	0.061815	0.346109	0.156578	0.246743	0.237447	0	0.017159	0.268246	0.227251	0.110855
Os01g0197100	D2	Cytochrome P450, Brassinosteroids biosynthesis, Regulation of plant architectur	5.88305	4.32338	4.51389	3.92928	2.70212	2.82709	3.19891	3.70032	2.1261	2.41787	10.8549	2.97954	4.77157	1.1063	3.5853	3.3569	2.22456	2.36308
Os01g0197150		Hypothetical protein	0	0	0	0.101304	0	0	0.457607	0	0	0	0	0	0.181171	0	0	0	0	0
Os01g0197200	OsRH20	Similar to predicted protein	30.1	29.6444	28.7803	23.5615	25.7695	30.0936	30.2917	23.5889	27.2558	28.2783	19.7971	27.0969	18.4835	30.0766	28.7902	25.2819	26.831	27.3342
Os01g0197350		Hypothetical genes	35.289	41.3408	47.0391	63.7257	51.567	51.6955	64.9616	35.2919	73.074	11.9487	18.0903	15.3355	22.6909	12.1088	17.7402	17.3702	22.1653	11.2438
Os01g0197400		Conserved hypothetical protein	34.8476	42.6073	48.2378	63.5685	59.0802	62.3601	52.5648	33.7014	45.863	13.4306	18.408	12.7745	17.0791	13.7453	11.2535	18.5278	15.8926	11.9714
Os01g0197450		Pentatricopeptide repeat domain containing protein	0.44354	0.406231	0.191096	0.643997	0.840167	0.594569	0.652884	0.111114	1.33368	0.266022	0.26123	0.562107	0.2885	0.171693	0.086766	0.540529	0.2894	0.199697
Os01g0197500		Similar to predicted protein	4.44195	1.41715	5.26619	4.49443	6.11036	3.53302	4.54498	4.2325	5.98514	1.67165	1.74769	5.20755	2.95101	0	2.76784	3.78524	2.68125	3.42445
Os01g0197700	Gn1a	Cytokinin oxidase/dehydrogenase, Regulation of grain productio	0	0.448969	0	0.334775	1.31679	0.970852	0.512243	2.76781	1.61486	0	0	0	0	0.510376	0	0.13186	0.886946	0.267835
Os01g0197900	OsRDR3	RNA-dependent RNA polymerase, eukaryotic-type domain containing protein	1.11576	0.586494	0.768162	2.49289	1.96598	1.31119	2.30697	2.32974	0.378984	0	0.265136	0	0.643634	0	0.643718	0.71799	0.674097	0.936824
Os01g0198000	OsRDR4	RNA-dependent RNA polymerase, eukaryotic-type domain containing protein	0.905144	0.360803	1.21185	1.1618	2.18868	1.85939	2.03971	1.00658	1.70754	2.04861	1.67797	1.81618	2.56845	2.46562	3.27354	2.70768	4.32787	2.33785
Os01g0198100		RNA-dependent RNA polymerase, eukaryotic-type domain containing protein	0.453569	1.17041	0.989859	0.339978	1.1207	1.48879	0	0.461352	0.166401	2.93628	1.03361	1.89371	1.33444	1.54766	2.47224	0.781027	0.909951	1.44419
Os01g0198200		Similar to Casein kinase-like protein	110.751	120.184	110.678	107.215	115.135	111.459	105.902	107.366	107.968	81.6828	81.6709	86.6897	84.9746	89.1549	83.1507	74.3486	79.4523	85.8905
Os01g0198250		Hypothetical gene	0	0	0.109653	0.250684	0	0	0	0	0	0	0	0	0	0	0	0	0	0
Os01g0198500		Conserved hypothetical protein	0.386338	0.231268	0	0.275369	0	0	0	0	0	120.602	49.396	125.796	29.2855	47.0333	57.5734	54.0812	52.3224	60.2668
Os01g0198702		Conserved hypothetical protein	0.255468	0.292232	0.32565	0	0.428893	0.292736	0	0	0	2.24816	1.97619	2.69489	1.30813	2.03294	1.24781	1.65871	3.07814	0.759408
Os01g0198900		Polyketide cyclase/dehydrase domain containing protein	133.593	92.297	158.091	18.853	33.0387	37.0045	51.9767	37.9001	62.9686	216.36	273.782	183.172	240.051	145.431	189.48	212.221	184.461	191.249
Os01g0199300		Similar to lachrymatory factor synthase	1.74224	1.01764	0.361578	1.38729	1.70975	0.655275	1.12753	0.3411	1.18477	0.598746	0	1.16734	1.35891	1.88947	0.999738	0.211838	1.53786	0.813873
Os01g0199400		Alpha/beta hydrolase family protein	15.8965	12.617	5.28738	24.3332	17.967	8.98179	5.84566	12.485	8.21399	35.1576	75.5117	36.236	64.4604	40.0378	30.0466	37.756	32.2902	31.7614
Os01g0199550		Non-protein coding transcript	0	0	0	0	0	0	0	0	0	0	0	0	0	0	0	0	0	0
Os01g0199700		Protein of unknown function DUF1677, plant domain containing protein	0.695925	1.09993	2.62684	0.520089	1.09432	0.477641	0.860631	1.91859	0.724491	0.924412	0	0.32888	0	0	0	0	0	0
Os01g0199900		Similar to Phosphoribosylaminoimidazole carboxylase catalytic subunit (EC 4.1.1.21) (AIR carboxylase) (AIRC)	23.2523	25.1576	34.0342	25.7821	27.1246	27.2231	31.2667	25.7661	27.2837	17.2528	4.1235	15.9345	6.93617	15.1331	12.4068	16.239	15.9007	14.8623
Os01g0199950		Hypothetical gene	0	0	0.11221	0	0	0	0	0	0	0.170203	0	0	0	0	0	0	0	0
Os01g0200000	OsATG3a	Similar to autophagocytosis protein AUT1-like [Oryza sativa (japonica cultivar-group)]	33.7103	41.4772	28.5606	49.3376	43.0842	37.3662	30.546	44.0962	29.1664	72.8491	70.8617	65.6421	110.674	73.8556	69.7721	72.1646	60.1285	69.1454
Os01g0200150		Hypothetical gene	0	0	0	0	0	0	0	0	0	0	0	0	0	0	0	0	0	0
Os01g0200200		Protein of unknown function DUF1677, plant domain containing protein	1.44709	1.32487	0	2.10621	0	0	0	2.95929	0	0.076357	1.32862	0.799102	0	0	0.289829	1.01277	0	0
Os01g0200300	Oshox29	Similar to Homeobox-leucine zipper protein HOX29	0.844908	1.03758	0.277017	2.5171	2.76249	0.852094	0.363489	2.83826	0.277466	21.6002	15.3784	25.9031	10.7899	18.484	17.3437	22.8433	18.0229	26.0747
Os01g0200350		Hypothetical protein	0	0	0	0	0	0	0	0	0	0	0	0	0	0	0	0	0	0
Os01g0200400		Thioredoxin domain 2 containing protein	5.61854	8.19815	5.24974	3.99478	8.10385	5.53078	4.97906	7.96891	5.41155	14.4703	11.119	17.8519	7.05028	9.15576	12.2731	14.535	11.5802	13.8842
Os01g0200500		MPPN family protein	23.3942	21.836	14.1601	19.981	18.6578	20.8655	15.3031	17.6161	16.9457	8.70716	4.26422	8.18274	7.40164	13.8862	10.7069	11.5127	11.3061	14.8073
Os01g0200600	OsERF#039	Similar to Avr9/Cf-9 rapidly elicited protein 111A	0	0	0	0	0	0	0	0	0.14676	0.408558	1.49388	0.655682	0	0	0.72397	0	0.508464	1.07092
Os01g0200700	OsMT3a	Similar to Metallothionein-like protein type 3 (MT-3) (MWMT3)	18214.4	22965.5	22820.6	15898.2	21134.8	22801.7	22485.3	22691.7	23120.3	134.132	94.3699	148.688	595.033	567.186	400.938	512.758	336.717	366.733
Os01g0200950		Non-protein coding transcript	0	0	0	0	0	0	0	0	0	0	0	0	0	0	0	0	0	0
Os01g0201000	Orysa	Similar to protein kinase family protein	20.3359	28.4263	27.0538	31.1876	28.8204	22.3947	18.6272	22.9843	27.1909	23.3519	13.472	23.0812	17.8759	20.3086	23.0386	18.3426	21.9173	21.4853
Os01g0201100		Similar to xylosyltransferase oxt	0.886887	2.5633	3.23949	5.67084	9.23017	8.58281	5.43837	13.2324	6.39269	13.1264	25.5353	15.2578	38.7128	42.8608	23.4787	21.2566	19.6811	13.6322
Os01g0201200		Similar to Protein kinase	11.8318	15.5227	10.0902	19.396	22.066	17.1999	18.8135	18.9594	17.9697	34.911	39.058	27.8839	24.1609	25.0773	33.2293	31.4093	25.4834	33.7118
Os01g0201250		Similar to DNA-binding WRKY	2.46885	0.671873	1.28048	1.23378	0.816276	0.284184	1.74171	1.33594	0.565792	8.93084	10.2108	9.65019	7.46007	10.0652	13.9991	12.0933	11.5631	12.278
Os01g0201275	D-h(t)*	Conserved hypothetical protein	0	0	0	0	0	0.141893	0	0	0	0	0	0	0.213493	0	0	0	0	0
Os01g0201300		Non-protein coding transcript	0	0	0	0	0	0	0	0	0	0	0	0	0	0	0	0	0	0
Os01g0201400	OsRALF-3	Rapid ALkalinization Factor family protein	0	0	0	0	0	0	0	0	0	0	0	0	0	0	0	0	0	0
Os01g0201500	OsENODL2	Similar to early nodulin 20	0	0	0	0	0	0	0	0	0	0	0	0	0	0	0	0	0	0
Os01g0201600		Virulence factor, pectin lyase fold family protein	0	0	0	0	0	0	0	0	0	0	0	0	0	0	0	0	0	0
Os01g0201700	RAG	Similar to M23 protein (Fragment)	0	0	0	0	0	0.418862	0	0	0	0	0	0	0	0.161346	0	0	0	0
Os01g0201750		Non-protein coding transcript	0	0	0	0	0	0	0	0	0	0	0	0	0	0	0	0	0	0
Os01g0201800		Hypothetical conserved gene	0.460742	0.975697	0.89262	0.352639	0.66155	0.977023	0.831051	1.1799	0.731736	0.594499	1.19966	1.47781	1.16696	1.27102	0.875839	0.698887	1.15786	1.42321
Os01g0201850		Hypothetical conserved gene	0	0	0	0	0	0	0	0	0	0	0	0	0	0	0	0	0	0
Os01g0201900	OsNIP1	Conserved hypothetical protein	24.8636	30.8957	25.9382	15.3076	18.9997	23.9699	23.9059	21.5492	19.5109	29.9306	34.8661	33.1672	27.0901	23.9122	25.9791	20.9116	29.0837	24.3062
Os01g0202500	OsBBX1	Similar to B-box zinc finger family protein	128.187	150.372	154.946	56.4946	61.7019	65.9524	77.3486	88.1544	100.419	10.7771	21.6018	12.3306	10.2596	14.2811	12.9204	9.26649	9.01259	11.4539
Os01g0202601		Conserved hypothetical protein	0	0	0	0	0	0	0	0	0	0	0	0	0	0	0.069327	2.2316	0	0.322088
Os01g0202700	FT-L	Similar to Flowering locus T3	2.2675	25.0566	0	0	0	0	0.805137	7.22217	1.33083	0	1.33167	0	3.26152	2.09349	0	1.70511	2.6377	1.20541
Os01g0202800	OsNIP1	Similar to NOD26-like membrane integral protein ZmNIP1-1	3.60354	1.96281	4.59779	2.558	2.40084	1.75514	1.90898	2.21104	2.20689	3.22249	4.59942	5.80899	2.00179	5.06546	2.0798	6.08933	2.88369	4.06283
Os01g0203000		BZR1, transcriptional repressor family protein	36.9942	42.251	42.8339	36.5766	42.3118	50.17	41.1411	48.0674	33.1896	35.0089	47.2225	36.9053	32.0525	27.5665	42.3517	39.2457	41.4478	32.6842
Os01g0203300		Conserved hypothetical protein	5.47146	5.86596	3.65022	2.19214	4.54433	3.60583	3.42929	2.46251	4.47833	2.03228	2.01002	2.48115	2.79632	1.95498	2.49594	2.90645	2.08874	1.93537
Os01g0203400	OsCEP7	Hypothetical protein	16.367	17.2741	11.8236	4.42719	6.85706	7.65347	6.57442	13.602	9.49135	0.764699	1.62212	2.87733	2.86597	1.24537	1.43459	1.75673	2.59881	1.62953
Os01g0203800		Protein of unknown function DUF641, plant domain containing protein	16.4382	9.60014	6.81016	13.6545	8.62623	9.05255	8.64489	15.0969	10.2263	28.4627	25.207	27.9562	34.297	28.7903	22.105	20.2054	19.9008	18.7087
Os01g0203900		Hypothetical protein	0	0	0	0	0	0	0	0	0	0.339891	0	0.107851	0	0.321756	0	0	0	0
Os01g0204000		DNA polymerase subunit Cdc27 domain containing protein	2.8237	3.02294	2.1031	4.47296	3.37274	4.49453	4.13407	4.06344	2.52342	4.02446	3.5191	2.35829	6.66768	3.3	5.21596	2.51535	1.98526	3.21713
Os01g0205100	OsWD40-8	WD40 repeat-like domain containing protein	19.8102	15.8931	15.0984	13.8842	13.6609	14.4729	14.1165	16.2359	13.7021	17.3163	14.8132	17.1261	16.2917	17.5188	21.4711	16.7309	15.5183	14.5349
Os01g0205200		Pentatricopeptide repeat domain containing protein	6.61078	6.16062	4.83085	9.99461	6.70943	11.0226	9.04181	6.89321	5.58987	1.87221	0.938883	0.617262	0.283146	0.551349	0.480129	0.301468	0.939095	0.777304
Os01g0205300		Similar to rho termination factor, N-terminal domain containing protein	4.95827	6.32782	11.3461	2.75996	4.68411	5.91278	5.64073	1.78853	5.09275	0	0	0	0	0	0	0	0	0
Os01g0205401		Non-protein coding transcript	0	0	0	0	0	0	0	0	0	0	0	0	0	0	0	0	0	0
Os01g0205500		Similar to 60S ribosomal protein L11-2 (L16). Splice isoform 2	131.779	137.92	61.7783	68.8048	76.8005	82.4592	92.5415	142.019	93.9959	108.163	87.941	98.1333	61.4918	80.5928	94.6927	103.016	95.0561	97.4478
Os01g0205550		Non-protein coding transcript	0	0	0	0	0	0	0	0	0	0	0	0	0	0	0	0	0	0
Os01g0205600		Crotonase, core domain containing protein	5.03865	3.66237	2.49817	12.9732	12.949	11.1784	7.92397	10.1709	12.7724	54.5755	43.3265	59.8691	54.192	57.669	48.3228	64.6513	52.4687	52.9224
Os01g0205700	GSK1	Similar to Shaggy-like kinase (Fragment)	39.8981	38.1764	26.8218	34.5061	39.6537	34.2869	34.0222	38.3997	27.6542	58.1557	52.3313	57.5509	49.153	41.9502	46.9213	47.604	48.0467	49.7562
Os01g0205800		Non-protein coding transcript	0	0	0.864583	0	0	0	0	0	0	2.45187	0	0	0	2.36501	3.20566	0	0	2.87161
Os01g0205900	prx2	Similar to Class III peroxidase GvPx2b (Fragment)	0	0	0	0	0	0	0	0	0	4.58141	2.88953	3.58428	0.261702	0.587011	1.10232	2.54996	1.3434	1.23451
Os01g0206200		Conserved hypothetical protein	10.9652	11.4391	12.9803	14.231	11.4455	9.70914	11.0229	10.0405	15.9629	5.69135	1.8972	2.69077	4.86929	5.66476	5.13178	5.40162	4.80989	2.91355
Os01g0206300	OsCIPK13	Similar to CBL-interacting protein kinase 18	0	0	0	0	0	0	0	0	0	0.209437	0.086998	0	0	0	0.318551	0.127405	0.976588	0
Os01g0206600		Conserved hypothetical protein	13.2336	16.3076	14.317	11.8399	11.7395	11.3329	7.36816	6.07026	8.34341	28.4012	12.0178	18.1273	13.1952	15.3296	23.2228	17.4701	26.366	13.988
Os01g0206650		Hypothetical protein	1.70549	2.54294	1.84611	1.89235	1.36404	2.20729	1.91884	1.169	1.92256	0.956799	0.767148	0.631935	0.595198	1.03395	0.834237	0.832884	2.0678	2.35789
Os01g0206700	OsCIPK05	Similar to Serine/threonine protein kinase (CBL-interacting protein kinase 20)	17.9778	7.8251	9.88534	9.47997	15.5852	12.9264	13.6653	8.8167	21.7669	0.553	1.4253	0.524603	0	0	0	0.140499	0.30359	0.36386
Os01g0206800		Protein kinase, core domain containing protein	0.571986	0	0.250782	0	0.210032	0	0.455228	0.183207	0.352013	0.318932	0.089533	0.252875	0.281046	0	0.439465	0	0.393717	0.443522
Os01g0207001		Hypothetical protein	0	0	0	0.028559	0	0	0	0	0	0	0	0	0	0	0	0	0	0
Os01g0207200		Similar to Peptide-N4-(N-acetyl-beta-glucosaminyl)asparagine amidase A (EC 3.5.1.52) (PNGase A) (Glycopeptide N-glycosidase) (N-glycanase) [Contains: Peptide-N4-(N-acetyl-beta-glucosaminyl)asparagine amidase A light chain (PNGase A small chain) (PNGase A subunit B); Peptide-N4- (N-acetyl-beta-glucosaminyl)asparagine amidase A heavy chain (PNGase A large chain) (PNGase A subunit A)]	0.467711	0.244413	0.741168	0.547317	0.279365	0.228496	0.44122	0.551127	0.861596	1.45921	2.234	2.48431	0.876675	1.16458	3.84729	1.44353	3.30017	2.28442
Os01g0207300		Similar to S-adenosylmethionine synthetase 1 (EC 2.5.1.6) (Methionine adenosyltransferase 1) (AdoMet synthetase 1). Splice isoform 2	0	0	0	0	0	0	0	0	0	0	0	0	0	0	0	0	0	0
Os01g0207400		Similar to peptide-N4-asparagine amidase A	11.6826	6.76138	5.42987	0.566791	1.06813	1.43681	2.94878	1.92652	1.52618	58.3398	67.9427	58.6077	34.1326	22.5941	22.5529	24.6482	23.6309	22.0856
Os01g0207500		Hypothetical protein	0.582058	0.307798	0.210144	0	0	0	0	0.154023	0	0.423188	1.14613	1.07951	0.618726	0.460659	0	0.267102	0.249168	0.752602
Os01g0207600		Similar to peptide-N4-asparagine amidase A	0	0	0	0	0	0	0	0	0	0.60728	0.743206	1.87895	0.077366	0.978936	0.525464	1.35595	0.403828	0.683931
Os01g0207700	OsUMAMIT2	Drug/metabolite transporter domain containing protein	0	0	0	0	0	0	0	0	0	0	0	0	0	0	0	0	0	0
Os01g0207900	OsUMAMIT3	Similar to nodulin-like protein	0.36061	0	0	0	0	0	0	0	0	0	0	0	0	0	0	0	0	0.700986
Os01g0208000	OsUMAMIT4	Protein of unknown function DUF6, transmembrane domain containing protein	8.36678	5.47215	1.56589	1.59154	0.394352	0	0.89142	1.81931	1.45646	0	0	0	0	0.209781	0	0	0	0
Os01g0208400		Similar to peptide-N4-asparagine amidase A	0.246124	0	0	0	0	0	0	0	0	10.2804	7.92175	13.3539	2.14063	4.91354	6.97579	7.67675	5.37071	7.47004
Os01g0208600	ES1	SCAR-like protein 2, Component of the suppressor of cAMP receptor/Wiskott-Aldrich syndrome protein family verprolin-homologous (SCAR/WAVE) complex, Actin organization, Panicle development, Regulation of water los	18.2425	18.9395	18.0483	18.9462	17.0217	14.8149	16.7822	15.5426	17.9938	19.0279	21.9058	20.6834	16.9595	17.4591	18.3543	15.2293	18.3267	16.7258
Os01g0208700	PEPC-2	Similar to Phosphoenolpyruvate carboxylase (Fragment)	90.9147	76.6251	105.299	71.713	65.5935	74.3553	85.072	69.7687	78.119	22.2076	19.7093	22.1347	24.4861	30.4883	28.8986	25.8002	30.5509	27.8515
Os01g0208800		Similar to Phosphoenolpyruvate carboxylase (Fragment)	0.066184	0	0	0	0	0.138359	0	0	0	0	0	0	0	0	0	0	0.265718	0
Os01g0209000		Alg9-like mannosyltransferase family protein	25.2462	31.5878	26.1752	19.6536	24.941	20.8274	26.7745	23.1725	23.2467	18.1167	11.0437	19.2241	9.38271	17.9668	19.9064	16.2112	18.8029	22.1978
Os01g0209150		Hypothetical gene	0.253604	0.280265	0.298728	0	1.05364	0.280561	0	0	0.663353	0	0	0	0	0	0	0	0	0
Os01g0209200	GF14G	Similar to 14-3-3 protein 7	19.658	19.6749	19.9262	25.2199	19.4912	19.5376	15.6988	17.0266	14.2594	16.1515	10.6025	17.8809	15.3538	19.1016	19.1564	16.8303	18.8344	18.5637
Os01g0209300		Non-protein coding transcript	0	0	0	0	0	0	0	0	0	0	0	0	0	0	0	0	0	0
Os01g0209400		Nucleotide-binding, alpha-beta plait domain containing protein	33.277	26.347	26.487	27.465	31.1551	28.507	29.1385	24.8895	31.4775	61.3563	33.1286	63.6761	18.2443	36.6832	42.3535	34.8884	38.5232	47.0415
Os01g0209500		Zinc finger, RING-type domain containing protein	0.475058	0.453373	1.2918	0.635976	1.02544	0.790224	0.536544	1.37579	1.0265	2.1493	1.30944	2.4811	0.378007	0.608286	0.403005	1.31476	0.459585	0.327033
Os01g0209566		Hypothetical protein	0	0	0	0	0	0	0	0	0	0	0	0	0	0	0	0	0	0
Os01g0209700	OsGA2ox7	Similar to GA 2-oxidase 5	0	0	0	0	1.26205	0.653968	1.13348	1.63911	0.525941	0	3.53159	0.713234	1.88851	2.18237	2.34426	0	0	0
Os01g0209750		Hypothetical protein	0	0	0	0	0	0	0	0	0	0	0	0	0	0	0	0	0	0
Os01g0209800	OsCAT1	Similar to Cationic amino acid transporter (Fragment)	15.6269	19.649	10.4185	108.225	126.816	156.737	116.962	85.0796	137.177	3.66962	12.4924	3.87688	9.06861	11.1057	10.1122	6.40625	6.93786	7.20174
Os01g0209901		Hypothetical protein	0.11868	0	0	0.106353	0	0.225295	0.572604	0	0.531619	0	0	0	0	0	0	0	0	0
Os01g0210200		Similar to Myb-like DNA-binding domain containing protein, expressed	0	0	0	0	0	0	0	0	0	0	0	0	0	0	0	0.057688	0	0
Os01g0210300		Conserved hypothetical protein	0	0	0	0	0	0	0	0	0	1.6722	0	2.00161	0	0	1.02602	1.87208	0.90375	0.326311
Os01g0210400		Protein of unknown function DUF616 domain containing protein	0	0	0	0.37585	0	0	0	0	0	0	0.259092	0	0	0	0	0.313981	0	0.255574
Os01g0210500		Similar to SOUL-like protein	44.8701	48.5491	49.2686	76.3431	52.624	58.0743	72.4798	38.6682	63.5102	12.391	36.3281	6.84342	12.528	7.27396	7.56546	7.59618	7.57654	10.3022
Os01g0210550		Hypothetical gene	0	0	0	0.769568	0.317641	0	0.459255	1.17965	0.564226	0	0.205937	0	0	0	0	0	0	0
Os01g0210600		Protein of unknown function DUF538 family protein	102.69	86.7298	107.733	117.382	127.491	124.173	128.597	97.5842	133.772	11.7027	6.98165	5.22553	3.41866	3.83763	5.15821	8.46578	5.79371	7.58014
Os01g0210700	KAT2	Similar to Potassium channel (Fragment)	6.34545	9.27323	7.70968	7.61792	4.22845	4.61259	7.69106	5.39709	5.35919	0	0	0	0	0	0	0	0	0
Os01g0210750		Hypothetical protein	1.51873	1.35336	2.06169	1.58463	1.62792	1.26137	0.999509	1.0277	1.71809	0.754274	0.439792	0.68068	0.683376	0	0.56849	0.448749	0.512169	0.667008
Os01g0210800		Conserved hypothetical protein	1.8126	2.55168	2.01766	1.57229	1.14534	1.40413	2.17695	3.15277	1.58467	7.38216	6.33034	6.58129	6.0836	5.15232	3.46376	6.10225	4.45638	5.71378
Os01g0210900		Cytochrome P450 family protein	0.910961	0	0.324207	0	0	0	0.914413	0.128942	0.224176	0	0	0.122775	0	0	0	0.105654	0	0
Os01g0211000		Cytochrome P450 family protein	0	0	0	0	0	0	0	0	0	0	0	0	0	0	0	0	0	0
Os01g0211200		Cytochrome P450 family protein	0.065924	0	0	0	0	0	0	0	0	0	0.502761	0.449261	0	0.450277	0.77615	0.488697	0.820657	1.18464
Os01g0211400		Non-protein coding transcript	0	0	0	0	0	0	0	0	0	0	0	0	0	0	0	0	0	0
Os01g0211600		Cytochrome P450 family protein	3.55198	5.3574	5.14205	9.68144	11.3093	11.2242	14.2407	14.5592	10.3327	24.3648	9.59414	24.1049	15.9093	18.4289	20.7602	27.552	22.9366	23.5994
Os01g0211800	OsbZIP02	Similar to VirE2-interacting protein VIP1	0.824618	0	0	0	0	0	0.161655	0	0	4.24943	2.20162	2.79157	0.461385	1.9714	3.53685	5.47188	4.06364	3.01434
Os01g0212000		Hypothetical protein	0	0	0	0	0	0	0	0	0	4.80517	0.731725	1.91206	0	0	0.291529	0.601336	0.430389	0.853441
Os01g0212100		DEAD-like helicase, N-terminal domain containing protein	42.0849	49.4281	54.7975	37.3092	42.4686	44.8092	49.9027	43.0826	51.9174	38.1492	17.6213	38.2316	17.4718	33.4003	31.7195	27.9683	34.7066	31.3232
Os01g0212400	OsEFCAX1	EF-Hand type domain containing protein	13.9066	17.0757	11.6102	10.3683	10.401	11.5005	13.29	13.8515	14.6603	81.7231	93.5731	87.3304	41.7626	39.1628	41.7438	49.5546	56.6842	57.3768
Os01g0212500	OsSPEAR2	Conserved hypothetical protein	0	0	0	0	0	0	0	0	0	0	0	0	0	0	0	0	0	0
Os01g0212700		Similar to RING-H2 finger protein ATL2K	0	0.379427	0.169493	0	0	0.871149	0.161698	0.201082	1.00572	0	1.67676	0.976773	0.786058	0.207314	0.174017	0.206191	0	0.640421
Os01g0212900		Hypothetical conserved gene	0	0	0	0	0	0	0	0	0	0	0	0	0	0	0	0	0	0
Os01g0213100		Similar to Zinc finger, C3HC4 type family protein	0.682396	0	0	0	0	0	0	0	0	0	0.192679	0	0	0	0	0	0	0
Os01g0213300	OsMADS91	Transcription factor, MADS-box domain containing protein	0	0	0	0	0	0	0	0	0	0	0	0	0	0	0	0	0	0
Os01g0213350		Hypothetical gene	0	0	0	0	0	0.076097	0	0.209152	0	0	0	0	0	0	0	0	0	0
Os01g0213400	OsRFPH2-8	Zinc finger, RING/FYVE/PHD-type domain containing protein	13.5205	10.341	14.3853	33.4507	33.2062	45.1154	27.062	43.4168	34.5304	27.121	48.4509	29.0108	33.2522	30.4655	35.8697	22.0275	27.9518	19.9846
Os01g0213800	OsPCF5	Plant-specific transcription factor, miR319 target gen	0.393666	0.144159	0.118705	0	0	0	0	0	0	2.23582	0.698905	2.14304	0.485166	0.253085	2.89637	1.67597	1.99884	2.22587
Os01g0214001		Hypothetical protein	0	0	0	0	0	0	0	0	0	0	0	0	0	0	0	0	0	0
Os01g0214200	OsGELP1	Esterase, SGNH hydrolase-type, subgroup domain containing protein	12.0835	13.8185	17.1802	103.162	75.8112	50.9036	43.3045	33.0759	53.9887	31.9144	23.8075	39.7328	39.7136	50.299	62.8501	67.5967	74.2069	63.2916
Os01g0214300		Conserved hypothetical protein	28.5159	26.7804	29.7251	24.2666	30.0601	26.6226	22.7737	37.9026	17.93	39.7216	41.4154	38.4763	52.2693	40.3614	47.1133	51.7371	37.1708	57.183
Os01g0214400		Similar to predicted protein	27.6456	31.4494	34.4451	25.3243	31.17	28.8999	31.9088	34.023	28.22	6.0803	6.95555	7.31442	7.56174	7.72265	9.01152	6.72988	9.39775	5.95263
Os01g0214500		Conserved hypothetical protein	22.6896	18.8068	8.53334	91.2236	71.9979	61.9336	37.3051	121.445	50.3032	10.5013	51.0594	10.7645	92.8842	39.3232	27.3605	43.0117	43.1002	38.1861
Os01g0214600	OsGELP2	Lipase, GDSL domain containing protein	3.63723	0	1.16921	1.69066	0.15502	0.840282	6.02026	0	2.22584	4.48903	1.69323	4.62709	1.96848	7.11202	5.89488	7.3159	10.3419	10.8067
Os01g0214800	OsGELP3	Lipase, GDSL domain containing protein	30.3141	27.9889	39.5926	80.6535	83.3514	63.5612	41.2096	94.5596	62.4383	108.856	168.239	118.706	125.297	110.921	118.929	109.08	99.3054	118.537
Os01g0214901		Hypothetical protein	0	0.374409	0	0.698318	0.46379	0	0.529916	0.477038	0.114732	0.221994	0.415022	0	0	0	0	0.197989	0	0.218675
Os01g0215000	OsGELP4	Lipase, GDSL domain containing protein	1.04111	2.04239	1.22508	0.423627	0	0.745657	1.22662	3.87555	1.1411	5.53104	6.43273	4.42108	10.7576	5.39877	5.76663	5.90511	4.05181	5.36796
Os01g0215100	OsSCP2	Similar to scpl50 (serine carboxypeptidase-like 50); serine-type carboxypeptidase	0.880018	3.43849	1.3412	2.46623	2.50804	4.22572	4.14059	2.72204	6.61103	0	0	0	0	0	0	0	0	0
Os01g0215500	OsGELP5	Similar to esterase	0	0	0	0	0	0	0	0	0	0.400085	0	0.320975	0	0.428257	0.345639	0.534882	0.346214	0.362263
Os01g0215700	OsGELP6	Esterase, SGNH hydrolase-type domain containing protein	0	0	0	0	0	0	0	0	0	1.55997	0	1.7364	0.143913	0.897961	1.03283	1.32855	1.02663	0.82451
Os01g0215725		Hypothetical protein	0	0	0	0	0	0	0	0	0	0	0	0	0	0	0	0	0	0
Os01g0215750		Hypothetical gene	0	0	0	0	0	0	0	0	0	0	0	0	0	0	0	0	0	0
Os01g0216000	OsGELP7	Lipase, GDSL domain containing protein	0	0	0	0	0	0	0	0	0	4.46544	4.08843	12.4595	0	0	0	0	0	0
Os01g0216150		Hypothetical protein	0	0	0	0	0	0	0	0	0	0	0	0	0	0	0	0	0	0
Os01g0216300	OsGELP8	Lipase, GDSL domain containing protein	0	0	0	0	0	0	0	0	0	0	0	0	0	0	0	0	0	0
Os01g0216350		Hypothetical protein	0	0	0	0	0	0	0	0	0	0	0	0	0	0	0	0	0	0
Os01g0216400	OsGELP9	Lipase, GDSL domain containing protein	0	0	0	0	0	0	0	0	0	1.54374	0.720091	0.516502	0	0	0	0	0	1.23032
Os01g0216500	OsGELP10	Lipase, GDSL domain containing protein	0	0	0	0	0	0	0	0	0	2.24298	0.509286	2.83766	0	0	1.73949	0	1.50667	1.9337
Os01g0216600		Hypothetical protein	0	0	0	0	0	0	0	0	0	0	0	0	0	0	0	0	0	0
Os01g0216900	OsGELP11	Lipase, GDSL domain containing protein	0	0	0	0	0	0	0	0	0	0.987228	0.778159	0.807567	0	0.894705	1.9807	3.94742	1.39879	1.00074
Os01g0216951		Non-protein coding transcript	0	0	0	0	0	0	0	0	0	0	0	0	0	0	0	0	0	0
Os01g0217000	OsTBL19	Protein of unknown function DUF231, plant domain containing protein	5.2467	7.02557	10.0555	1.49708	2.53498	2.71524	4.59015	4.80089	5.54825	9.26393	4.36426	13.9554	5.83303	22.2065	21.857	15.723	20.011	18.5473
Os01g0217050		Hypothetical protein	0	0	0	0	0	0	0	0	0	0	0	0	0	0	0	0	0	0
Os01g0217100		Conserved hypothetical protein	0	0.296065	0	0	0	0	0	0	0	1.07337	0	1.85734	0.368401	1.53573	0.30079	2.42489	1.26086	2.09268
Os01g0217400		Conserved hypothetical protein	0	0	0	0	0	0	0	0	0	0	0	0	0	0	0	0	0	0
Os01g0217500	OsDJ-1A	ThiJ/PfpI domain containing protein	0.159606	0	0	4.4324	5.6239	9.1456	7.86241	6.05523	11.0193	0	1.276	1.55701	0	0	0.451421	1.54626	0	0.833656
Os01g0217800	OsDJ-1B	ThiJ/PfpI domain containing protein	20.3981	18.1409	23.495	25.8686	25.8947	20.3643	27.5604	18.3658	26.4939	20.0439	44.3135	20.9287	16.4452	21.4971	17.3013	17.8707	15.8512	17.6057
Os01g0218032	ROS1A	Putative DNA demethylase, Endosperm developmen	43.2052	38.5218	36.6767	46.5714	40.5626	39.0941	39.7028	43.078	36.7955	37.3754	44.4587	37.0273	35.1227	29.5207	30.2375	23.951	29.2302	29.7521
Os01g0218100	OsbHLH037	Helix-loop-helix DNA-binding domain containing protein	3.60446	5.50522	1.9448	58.0631	50.5846	30.383	19.0417	18.1295	21.6706	121.886	93.506	104.242	56.6421	76.2183	87.029	77.1743	68.6571	86.0836
Os01g0218200		Thioredoxin domain 2 containing protein	0.539196	1.40547	0.521453	1.0482	0.462075	1.05556	0.645505	0.199848	1.44166	5.02961	2.22086	4.21503	1.03666	1.64879	2.68742	2.65108	2.88695	3.28073
Os01g0218350		Hypothetical protein	0	0	0	0	0	0	0	0	0	0	0	0	0	0	0	0	0	0
Os01g0218500	OsFTL1	Similar to ZCN14 protein	0	0	0	0	0.133152	0.558231	0.491781	0	0.248312	0	0	0	0.162325	0	0	0	0	0
Os01g0218700	OsABCD1	ABC transporter integral membrane type 1 domain containing protein	44.7294	43.7977	52.6078	56.9894	51.518	46.9057	41.6925	32.878	36.7083	6.21218	9.25294	6.64082	12.1181	8.22228	8.36206	8.0594	7.75608	8.33257
Os01g0218800	OsSET1	Similar to Trithorax 5 (Fragment)	12.1685	13.4654	13.6367	10.6864	12.9571	12.4459	12.6257	9.47074	11.0993	10.6535	8.20546	8.90373	9.35978	7.69396	9.15067	8.8273	9.73753	8.83671
Os01g0218900		Zinc finger, PHD-type domain containing protein	13.8651	16.3436	18.1505	21.7897	25.3393	23.7687	25.2895	16.0661	18.3333	17.2703	12.751	16.0238	13.8588	14.8252	15.4419	15.9002	17.1797	19.5293
Os01g0219000		Conserved hypothetical protein	27.1042	14.7229	8.39599	7.96715	7.35981	9.51407	9.49055	17.0914	11.6943	7.67549	7.14139	7.57986	5.22595	8.6419	14.0648	12.1671	9.0388	13.2722
Os01g0219100		SFT2-like family protein	9.83138	4.76409	7.69909	9.10119	6.23953	7.84214	8.46604	7.21453	7.27788	12.5182	9.58675	13.0006	7.55762	16.7195	14.6516	7.80576	11.6306	12.6957
Os01g0219200	ZYGO1	F-box protein, Mediation of bouquet formation, Promotion of homolog pairing, synapsis, and crossover formation in meiosi	1.11607	0.899816	0.288586	0.795955	0.338192	0.502312	0.454043	0	0.894579	0.510577	1.07451	0.343609	0	1.9792	0.773095	0.466006	1.0808	0
Os01g0219300		Conserved hypothetical protein	1.89873	3.84931	0.73763	1.86344	0.777567	0.741014	2.2307	3.27363	0.417012	63.4374	197.581	61.8651	139.508	150.059	109.323	116.224	92.2055	115.304
Os01g0219500	OsLTP1.1	Plant lipid transfer protein/Par allergen family protein	0	0	0	0	0	0	0	0	0	0	0	0	0	0	0	0	0	0
Os01g0219600	OsGH9C2	Similar to Endo-beta-1,4-glucanase precursor (EC 3.2.1.4)	0	0	0	0	0	0	0	0	0	0	0	0	0	0	0	0	0	0
Os01g0220100	OsCel9A	Similar to Cellulase	0	0	0	0	0	0	0	0	0	8.60923	1.99079	8.27052	3.85432	1.9041	16.9546	19.6888	15.8435	13.2246
Os01g0220150		Hypothetical protein	0	0	0	0	0	0	0	0	0	0	0	0	0	0	0	0	0	0
Os01g0220200		Similar to Uncharacterized plant-specific domain TIGR01589 family protein	35.9916	43.5312	56.6264	48.4424	43.9357	52.4221	57.5027	17.3363	50.5443	8.16163	9.33174	4.94352	6.39764	8.30757	3.38828	6.62752	4.5695	6.3979
Os01g0220300	RPS6	Translation elongation factor EF1B/ribosomal protein S6 domain containing protein	31.3642	28.369	22.3066	33.3276	35.1341	31.8805	34.9161	29.3771	41.9799	24.234	20.12	26.6684	14.4533	17.4971	26.3523	33.2598	28.6121	27.1616
Os01g0220400		Hypothetical protein	33.9751	45.3485	45.5065	449.376	365.704	308.811	212.236	169.107	276.755	214.738	138.204	233.872	375.856	529.517	411.359	491.885	470.074	461.588
Os01g0220500		Similar to predicted protein	0	0	0	0	0	0	0	0	0	10.5167	7.75031	10.8441	7.55651	1.03417	7.92828	15.155	12.7182	7.74152
Os01g0220700	OsSWEET3b	Similar to predicted protein	1.65097	0	0.764238	0	0	0	1.10777	0.379473	0	4.3329	1.49437	5.70201	0.223014	0	0.634725	1.91251	2.61075	2.5757
Os01g0220801		Hypothetical protein	0	0	0	0	0	0	0	0	0	0	0	0	0	0	0	0	0	0
Os01g0220900		Hypothetical conserved gene	0	0	0	0	0	0	0	0	0	0	0.070232	0	0	0	0	0	0	0
Os01g0221000		Hypothetical protein	0	0	0	0	0	0	0	0	0	0	0	0	0	0	5.73469	0	0	0
Os01g0221100	OsJAR2	GH3 auxin-responsive promoter family protein	11.2278	20.525	24.8303	13.2873	14.4593	20.2002	19.0561	13.012	18.2852	20.3123	7.55569	25.0304	12.4687	27.007	27.1305	20.8886	27.1679	26.9351
Os01g0221300		Conserved hypothetical protein	4.92066	6.60198	8.20952	8.63659	10.2665	8.70194	8.65372	6.9559	7.11847	7.61719	6.46743	11.7216	8.36046	10.5783	12.0114	8.94453	10.8188	8.22184
Os01g0221400		Conserved hypothetical protein	14.1396	12.6164	7.58575	12.2004	14.8094	1.37057	6.39294	13.0234	6.01023	0.573136	2.04155	3.58724	2.07343	0	1.33748	2.72885	1.41118	2.087
Os01g0221500		Protein of unknown function DUF2358 domain containing protein	40.55	40.2538	41.0588	42.1755	43.3611	48.6768	44.88	44.4304	47.6614	13.326	15.114	11.231	15.5779	14.4663	13.6093	13.3032	13.0211	12.0468
Os01g0221600	OsALMT4	Aluminum-activated malate transporter, Malate-permeable anion channel, Facilitation of malate efflux from cell	0	0.180649	0.630083	1.32284	1.5205	1.83493	1.25956	0	1.12808	0	0.588956	0.156938	0.568159	0	0.36303	0	0.251108	0.225293
Os01g0221700		Similar to GDT1-like protein 1, chloroplastic	31.5735	36.0749	50.1432	51.3541	42.4285	46.5867	46.4667	27.5887	40.4694	0.280625	0	0	0	0	0	0	0	0
Os01g0221800		Non-protein coding transcript	25.1272	39.7103	53.1451	41.1673	36.3443	51.2217	45.8815	30.719	38.5993	0	0	0.382108	0.729599	0	0	0	0	0
Os01g0221900		Similar to peptidase C45, acyl-coenzyme A/6-aminopenicillanic acid acyl-transferase	3.65713	4.54048	3.81996	5.0064	4.05034	4.54329	5.01009	2.14461	6.31999	0.660994	0.330887	0.520516	0.59824	0.734641	1.63997	0.308191	0.462356	0.820967
Os01g0222001		Hypothetical conserved gene	1.23433	0.387879	0.30727	0.190065	0.275043	0.625779	0.233629	0.299944	0	0	0	0	0	0	0	0	0	0
Os01g0222300		Conserved hypothetical protein	0	0	0	0	0	0	0	0	0	0.726042	0	1.10862	0	0	0	0	0.627846	0.435808
Os01g0222500		Similar to Vacuolar ATP synthase subunit E (EC 3.6.3.14) (V-ATPase E subunit) (Vacuolar proton pump E subunit)	8.55658	12.3283	6.45158	13.5326	7.62261	13.1183	12.1236	6.11233	10.0981	10.3754	9.41262	21.2802	5.40659	9.34159	14.2877	17.5243	15.4808	15.1361
Os01g0222600		Conserved hypothetical protein	1020.1	1249.85	1376.31	773.781	834.063	945.719	971.25	782.945	1043.19	440.96	285.818	452.265	254.684	328.061	332.284	382.198	334.698	330.95
Os01g0222700		Protein of unknown function DUF659 domain containing protein	28.6262	52.1678	66.8521	23.3034	27.4318	27.045	33.0999	23.2381	27.2444	13.8289	24.4194	12.6574	14.4922	12.9733	13.2255	9.92212	12.0357	9.62646
Os01g0222800		Similar to OSIGBa0145C12.7 protein	2.45294	0.648962	4.03041	3.21371	6.78611	4.84267	2.85726	5.02525	6.01442	2.87261	1.32237	0	2.39173	2.67712	3.22759	2.37823	2.84512	3.48942
Os01g0222900		Curculin-like (mannose-binding) lectin domain containing protein	0.829814	0.634282	3.12327	3.12981	3.18595	10.708	4.77816	4.64935	5.23125	0.72634	0.238319	1.11042	2.52732	0.801159	0.894492	0.272559	0.762681	0.297956
Os01g0223000		Lipase, GDSL domain containing protein	2.99614	1.84626	1.76307	3.11356	2.28894	2.39056	2.56632	2.09665	1.86708	6.20294	8.98139	5.40792	3.96081	5.03231	5.55601	8.35706	9.78513	4.96645
Os01g0223200	OsGELP12	Lipase, GDSL domain containing protein	21.9505	15.0952	12.4284	15.2875	20.2819	12.1983	19.6192	7.35616	20.9566	6.6029	8.74305	12.3757	6.35481	14.3097	8.81981	9.08415	10.6269	8.57015
Os01g0223300		Protein of unknown function DUF1677, Oryza sativa domain containing protein	0	0	0	0	0	0	0	0	0	0	0	0	0	0	0	0	0	0
Os01g0223500	OsGELP13	Similar to Esterase	3.83645	2.31027	4.13666	5.42874	9.15806	7.55812	7.62776	7.63924	10.711	32.0216	23.0457	39.0205	30.9404	36.6241	37.9801	53.5966	40.8688	45.3861
Os01g0223600		Similar to Pto kinase interactor 1-like protein	7.57785	9.97011	9.38115	5.14395	4.81032	4.45968	9.14443	8.13718	6.95938	21.8048	15.2187	19.9103	12.1727	14.9498	17.5839	16.3741	18.4391	20.5809
Os01g0223700		Bulb-type lectin domain domain containing protein	19.5142	27.4272	24.9445	18.8811	19.7743	25.639	25.8534	20.358	24.7729	6.91123	11.2784	7.46501	8.07633	7.84859	6.73717	6.97407	5.38075	8.14487
Os01g0223800		Hypothetical conserved gene	0.755326	0.492374	0.783406	0.083614	0.086633	0.403378	0.515377	0.492128	0.166203	3.04583	12.5791	2.97609	19.4347	5.89556	3.3734	1.75375	3.77301	3.91882
Os01g0223900		Serine/threonine protein kinase-related domain containing protein	1.70771	2.00677	0.315106	0.887129	1.25332	0.716482	0.435621	2.94293	0.310998	5.50861	14.8299	6.06281	9.84844	5.02686	2.86313	3.15298	2.83717	3.01226
Os01g0224000		Serine/threonine protein kinase-related domain containing protein	2.21897	2.2154	0.740857	4.04456	1.31396	0.307395	0.51432	1.51565	0.640554	7.49301	18.4366	6.36353	17.2281	6.10966	5.24556	4.66116	8.31098	5.80575
Os01g0224100	OsERF#053	Similar to DNA binding protein-like protein	1.84526	0.745753	0.265793	0	0.329727	0	0.198264	0.980515	0.478422	4.34046	5.28524	4.27373	0.883585	1.64371	4.34195	6.56085	2.77792	3.92452
Os01g0224166		Hypothetical gene	0.695764	0	1.5394	1.18173	0.945362	2.44856	0.779212	1.50546	3.24557	0	0.43298	0.213282	0.424313	0	0.72589	0	0.750034	0.528194
Os01g0224200		Hypothetical conserved gene	0	0	0	0	0	0	0	0	0	0.57198	0.878678	0.637468	1.07423	0	1.39611	0.404299	2.89918	0.872058
Os01g0224300		CHCH domain containing protein	1.91314	4.37209	0.918705	2.83193	2.31755	3.69432	1.43194	3.30728	2.03225	2.41095	10.6755	4.31045	2.84963	1.0775	3.04895	7.68261	5.31739	7.07986
Os01g0224400		Similar to Mitochondrial carrier protein	11.8357	8.20177	6.94717	9.31557	11.9973	7.95459	6.08896	11.1859	6.18165	7.24633	9.26589	4.2927	8.94615	6.70446	7.38981	5.98252	8.44704	5.32596
Os01g0224500		Conserved hypothetical protein	28.6592	20.3606	18.2182	19.2233	22.5904	18.8127	27.0356	29.6936	24.8995	18.14	25.1611	18.306	23.7177	19.5949	20.2758	19.1657	28.0157	17.4873
Os01g0224700	YUCCA4	Flavin monooxygenase-like enzyme, Auxin biosynthesi	0.977468	0.433912	0.754621	0.122309	0.507943	0.877848	0.12592	0	0.691173	2.16277	2.98152	3.3337	2.45712	3.3662	1.73797	1.83671	3.44424	2.18703
Os01g0225000		Mitochondrial carrier protein domain containing protein	19.7759	6.47975	1.94425	17.2998	6.73508	3.62785	1.96956	10.8978	2.6269	0.626005	1.83099	0	2.91221	0.998429	0.644189	0.774385	0	0
Os01g0225100		Conserved hypothetical protein	38.9903	38.3376	35.6454	38.2796	31.92	30.0423	32.2333	32.4562	36.9984	24.5824	28.8453	27.5867	24.8941	29.733	26.5992	23.5589	26.9282	26.8096
Os01g0225200		Similar to predicted protein	9.24821	8.28097	7.96599	10.6698	8.15931	10.1703	10.3065	7.86606	10.7886	9.90689	3.40257	6.97427	6.80304	7.33914	8.08001	7.3475	7.73887	7.39734
Os01g0225300		Conserved hypothetical protein	9.47345	10.3514	9.23371	10.2155	14.0812	11.5642	12.7549	9.71408	8.53743	8.10912	10.2049	7.82812	8.06857	9.49515	9.00822	7.43011	8.27912	6.71103
Os01g0225400		Pyruvate/Phosphoenolpyruvate kinase, catalytic core domain containing protein	20.0555	15.8946	24.6876	14.0051	20.5789	17.6548	19.3272	9.54434	19.7935	15.1405	4.4513	7.99696	5.45445	5.11349	6.23997	9.48779	13.5881	7.35895
Os01g0225500		Similar to 3-methyl-2-oxobutanoate hydroxymethyltransferase	0	0	0	0	0	0	0	0	0	0	0.458789	0.399078	0	0	0	0	0	0
Os01g0225550		Hypothetical gene	0	0	0	0	0	0	0	0	0	0.157642	2.95937	0	0	0	0.299291	0	0	0.397892
Os01g0225600	Lea14A	Similar to Dehydrin	0.136651	0	0	0.214913	0.171049	0	0.16263	0	0	0	1.13547	0	0	0.674284	0	0.314836	10.4205	0
Os01g0225700		Hypothetical gene	0	0	0	0	0	0.483077	0	0	0	0	0.435856	0	0	0	0	0.510636	0	0
Os01g0226200		Conserved hypothetical protein	0	0	1.03217	0	0	0	0	0	0	5.05949	0.461158	2.15146	1.63955	0.933093	0.862312	4.14843	2.63048	0.884561
Os01g0226250		Non-protein coding transcript	0	0	0	0	0	0	0	0	0	0	0	0	0	0	0	0	0	0
Os01g0226300		Reticulon family protein	6.70088	3.02773	3.40239	5.373	3.52628	2.93661	3.0446	7.21578	4.21619	44.0738	17.1202	44.0738	15.4467	18.753	33.727	43.3985	35.929	52.1467
Os01g0226400		ATPase, AAA-type, core domain containing protein	0	0	0.165697	0.378993	0	0.327581	0	0.237476	0	1.41462	1.25698	1.26749	0.728895	0.688776	0.445137	0.631482	2.82768	0.3828
Os01g0226450		Hypothetical protein	0	0	0	0	0	0	0	0	0	0	0	0	0	0	0	0	0	0
Os01g0226500		Conserved hypothetical protein	14.7528	20.5014	17.6511	10.6334	12.7067	14.1666	9.9939	13.5541	14.5912	12.5247	8.78444	13.2307	10.0113	10.7271	9.51118	13.4019	10.6275	12.3803
Os01g0226600	SLAC	Similar to C4-dicarboxylate transporter/malic acid transport protein	1.09544	0.041969	0.322364	0	0	0.135146	0	0	0.109203	0.09111	0	0	0	0	0	0	0	0
Os01g0226666		Hypothetical protein	0	0	0	0	0	0	0	0	0	0	0	0	0	0	0	0	0	0
Os01g0226700	OsOFP1	Protein of unknown function DUF623, plant domain containing protein	0	0	0	0	0	0	0	0	0	1.525	1.68737	0.804975	0.500078	0.483502	1.07598	0.698814	0.626368	0.90161
Os01g0227100	NYC1	Chlorophyll b reductase, Leaf senescenc	296.225	285.401	354.239	376.987	295.793	257.37	277.246	240.095	271.547	64.5873	36.9413	73.8081	259.707	167.869	126.87	131.612	142.157	124.139
Os01g0227200		Similar to Somatic embryogenesis receptor kinase-like protein	9.11571	10.9234	14.9532	20.9005	17.663	17.109	13.2187	10.2835	15.5794	110.725	63.49	123.823	88.9403	149.149	118.892	122.741	139.575	127.207
Os01g0227250		Hypothetical gene	0	0	0	0	0	0	0	0	0	0	0	0	0	0	0	0	0.349924	0
Os01g0227300	OsRab7B1	Similar to RAB7D	32.1612	41.0627	28.1	43.0863	34.6701	32.6316	27.757	33.8547	23.5076	68.2577	62.6209	54.1454	59.9988	56.7311	53.3442	53.0117	54.1984	54.2093
Os01g0227350		Hypothetical protein	0	0.572934	0.72073	2.65428	2.434	1.06119	1.86095	1.18277	0.937259	0	0	0	0	0	0	0	0	0
Os01g0227400		Similar to Cytochrome P450 71A1 (EC 1.14.-.-) (CYPLXXIA1) (ARP-2)	20.8137	16.5489	13.036	26.425	19.1654	24.0072	21.8269	12.9659	22.9515	1.44185	2.33922	1.45489	2.88944	3.32672	1.3055	1.96532	2.41081	1.55263
Os01g0227500		Cytochrome P450 family protein	36.7864	45.4691	22.2492	44.7094	49.5752	45.3186	37.2978	37.2381	47.6522	0	0	0.145466	0	0	0.485851	0.324084	0	0.122073
Os01g0227700		Cytochrome P450 family protein	32.5834	25.5047	32.6748	20.9032	20.6192	19.9151	26.1538	11.4966	23.1605	0	0	0	0	0	0	0	0	0
Os01g0227800		Similar to cDNA, clone: J075083L18, full insert sequence	9.20723	8.07463	16.126	11.2456	7.33328	10.8431	11.8863	9.53483	12.1465	0	0	0	0	0	0	0	0	0
Os01g0228300		Mpv17/PMP22 family protein	17.7499	14.2488	18.0462	29.4629	19.7029	24.8209	22.7992	14.8022	20.1843	31.9781	34.5826	26.7507	27.1796	26.5123	27.9136	32.8343	34.2355	33.7601
Os01g0228400		Pentatricopeptide repeat domain containing protein	2.15328	2.36764	1.53372	19.0602	16.2577	15.6945	8.17757	4.40331	8.29147	0.517731	1.39367	0.726209	0	0	0	0	0	0
Os01g0228450		Hypothetical protein	0	0	0	0	0	0	0	0.269676	0	0	0	0.12474	0	0	0	0	0	0
Os01g0228500		Harpin-induced 1 domain containing protein	0	0.615855	0.963625	2.82953	0	0	0.63006	0	0	0	0.490514	0	0	0.33178	0	0	0.505923	0
Os01g0228600	OsHPR2-1	Cytosolic hydroxypyruvate reductase, NADPH-dependent HPR, Photorespiratory metabolis	51.2153	44.8758	63.1692	46.6888	44.2584	38.1661	49.2429	33.0404	49.7377	51.6362	62.1413	62.2229	59.3009	54.0526	49.6056	58.0668	45.5175	59.7683
Os01g0228800		Conserved hypothetical protein	12.2241	13.376	8.40272	12.7441	14.46	14.6159	12.7293	15.9178	11.1795	14.0458	11.3853	12.1031	7.2697	8.88279	9.87942	8.87641	8.727	9.16197
Os01g0228901		Hypothetical gene	0	0	0	0	0	0	0	0	0	0	0	0	0	0	0	0	0	0
Os01g0229000		Similar to Transcription factor myb	0.455268	1.54398	0.67746	1.83587	1.02156	0.32356	0	1.84	0.525921	6.70602	2.7906	4.63857	1.52593	2.64891	4.1801	5.3947	5.18063	3.53208
Os01g0229100		Similar to Eukaryotic translation initiation factor 3 subunit 6-interacting protein	42.9806	39.4248	30.6154	36.0543	41.2538	34.0333	39.214	47.9765	36.4942	24.0314	24.0918	27.4455	18.9369	28.175	28.602	31.5145	37.0258	31.6195
Os01g0229200		VHS domain containing protein	57.5	59.5745	62.9491	78.9585	77.8159	68.4133	77.5932	83.4774	55.4964	100.04	85.2084	95.4123	95.5097	93.0138	86.6566	95.0487	95.4697	88.2757
Os01g0229250		Hypothetical gene	0	0	0	0	0	0	0	0	0	0	0	0	0	0	0	0	0	0
Os01g0229300	CCP1	EMBRYONIC FLOWER1 (EMF1)-like protein, Transcriptional regulator, Palea development, Regulation of floral organ identit	2.87855	2.74082	3.21234	2.40837	3.38767	2.504	2.9047	2.85808	1.97024	1.97661	4.57549	2.42372	3.99435	2.2674	3.14022	1.84529	2.48588	3.18698
Os01g0229400	RAC1	Similar to Rac-like GTP-binding protein 1	10.5053	15.796	10.8119	2.96113	3.64787	3.1388	6.27303	2.53679	3.8372	9.18709	3.60434	7.33577	1.39251	4.1353	6.15803	11.2425	7.09177	7.43974
Os01g0229500		Thioesterase superfamily domain containing protein	24.685	27.198	25.4583	24.1387	28.6125	32.491	31.6352	31.9582	30.4081	121.859	57.4024	102.236	39.9687	73.0472	63.8349	84.296	87.8731	72.7235
Os01g0229600		Conserved hypothetical protein	26.2213	43.6153	40.9446	32.593	26.1767	38.0127	40.1349	45.7022	48.5686	49.6994	28.9127	40.8788	30.7989	38.1253	44.3249	44.0005	37.7409	38.7308
Os01g0229700	OsWD40-9	WD40 repeat domain containing protein	0	0	0	0	0	0	0	0	0	2.25985	4.03309	2.90771	0.644813	0	0.864277	0.360718	2.00488	1.45162
Os01g0229800		Similar to Vegetative storage protein PNI288	0	0	0	0	0	0	0	0	0	0.47473	1.82722	1.19666	0	0	0	0	1.16066	0.716471
Os01g0229900		Similar to Ubiquitin-conjugating enzyme family protein, expressed	6.10974	7.33021	10.0552	6.3885	6.6923	5.7609	8.85132	4.83402	6.97187	7.99205	5.29388	7.26962	3.23046	3.20688	4.52848	3.74331	4.3016	3.72739
Os01g0230200	OsbHLH074	Basic helix-loop-helix dimerisation region bHLH domain containing protein	3.55455	7.60983	3.27405	7.05081	6.37335	6.5117	4.06633	4.47618	3.02874	4.75708	3.1527	4.8988	3.16935	4.59272	3.14478	2.8554	5.49606	3.93872
Os01g0230700		Hypothetical conserved gene	0	0	0	0	0	0	0	0	0	0	0	0	0	0	0	0	0	0
Os01g0230800		Conserved hypothetical protein	0.438675	0.803989	0.578327	1.02796	0.192972	0.39752	0.310812	0.469892	0	0.738082	0.723495	0.709208	1.77253	1.19637	0.202846	0.868051	0.994178	0.203184
Os01g0231000	OsIAA3	Similar to Auxin-responsive protein (Aux/IAA) (Fragment)	46.48	51.4385	71.8294	26.7449	33.528	45.3767	48.3257	50.0913	47.7704	123.053	76.2372	124.487	46.3894	73.5001	93.1961	91.1627	109.61	95.5224
Os01g0231500		Similar to Casein kinase I (Fragment)	19.1861	19.8453	18.0037	23.2587	25.9059	18.7414	19.9435	20.4652	13.9738	23.3516	30.0614	23.8424	32.622	22.8592	25.0989	16.7226	22.1761	23.9538
Os01g0231600		Pleckstrin homology-type domain containing protein	0	0	0	0	0	0	0	0	0	4.45326	4.57533	1.2287	2.84287	4.27813	4.93478	2.56199	4.79366	5.20871
Os01g0231700		Similar to 60S acidic ribosomal protein P2-B (CaRP2B)	92.7645	74.1049	42.8332	41.3518	66.0649	50.5343	56.8875	97.7254	68.365	102.08	82.654	82.8154	52.7437	78.0522	97.8588	108.034	90.4272	93.8399
Os01g0231800		Similar to cDNA clone:J033025F17, full insert sequence	9.09917	11.277	14.0559	14.694	12.4194	13.4545	13.0157	12.9052	8.89104	102.01	76.553	82.0808	66.3772	118.282	104.645	101.458	101.69	101.694
Os01g0231900		K Homology, type 1, subgroup domain containing protein	35.1391	32.9848	37.1514	26.7169	25.6632	35.4881	31.5243	23.5781	28.6245	32.9359	16.0893	28.7831	28.3136	30.3739	27.642	25.2333	32.1169	36.1994
Os01g0231950		Hypothetical gene	0	0	0	0	0	0	0	0	0	0	0	0	0	0	0	0	0	0
Os01g0232000	OsTIP4	Major intrinsic protein family protein	9.05242	8.01529	8.10648	2.61558	2.30339	2.00452	8.39152	1.23596	4.30995	0.55318	0	0	0	0	0.546963	0.562578	1.00293	1.87292
Os01g0232100	OsTIP4	Similar to Tonoplast membrane integral protein ZmTIP4-3	1.27455	1.68352	0.904348	0.475313	0.969817	0.68136	1.18318	0	0.71035	1.27826	1.05036	0	0.912671	1.41512	0.504032	0.464088	2.15921	1.44427
Os01g0232200	OsWD40-10	WD40 repeat domain containing protein	0	0	0	0	0	0	0	0	0	0	0	0	0	0	0	0	0	0
Os01g0232300	TRZ3	Similar to TRZ3 (TRNASE Z 3); 3'-tRNA processing endoribonuclease/ catalytic	18.2843	19.5816	17.7048	16.418	18.6276	15.5021	21.0708	16.7907	16.2207	8.19282	3.27707	9.08276	4.46692	5.66792	7.43086	6.61968	6.97893	6.82333
Os01g0232400		Similar to VHS1 protein (Fragment)	36.0213	31.0779	26.8188	29.6524	33.2455	29.8684	28.2689	40.0027	26.8147	59.1985	51.9085	57.4225	41.5654	37.9411	44.2042	39.1177	46.0304	49.22
Os01g0232450		Conserved hypothetical protein	0	0	0	0	0	0	0	0	0	0	0	0	0	0	0	0	0	0
Os01g0232500	OsUBC42	Ubiquitin-conjugating enzyme/RWD-like domain containing protein	35.224	36.0874	32.4815	51.2201	46.9354	45.7542	44.8313	47.9219	46.9298	79.308	63.5315	79.9086	86.9699	96.6504	103.088	101.647	98.6557	92.2991
Os01g0232550		Hypothetical conserved gene	0	0	0	0	0	0	0	0	0	0.371529	0	0	0	0.259844	0	0	0	0
Os01g0232700		Similar to Histidinol dehydrogenase, chloroplast precursor (EC 1.1.1.23) (HDH). Splice isoform 2	60.1333	63.3095	64.6806	59.0602	60.3292	69.5691	67.5461	61.9958	71.2253	39.5606	21.5489	37.3137	23.7338	31.7011	35.6664	40.2836	40.072	38.2462
Os01g0232800		Similar to KOB1	49.0316	54.9465	50.401	78.806	70.6964	63.1999	68.3072	67.9059	62.5289	101.467	82.5725	93.4135	72.2452	90.0632	96.0388	91.5649	105.212	104.624
Os01g0233000	OsDREPP1	DREPP plasma membrane polypeptide family protein	248.495	295.286	427.098	484.839	383.428	337.818	321.399	249.526	336.67	423.501	298.727	515.631	883.967	720.284	655.271	713.833	664.548	635.107
Os01g0233100		Similar to Cyclin-A1-2	0.571219	0.76899	0.710408	0.287452	0.535347	0.413985	0.569321	0.736397	0.443963	4.75191	1.3139	2.4069	1.03925	0.83957	3.01226	2.36249	3.19516	3.82961
Os01g0233400		Histone H4 acetyltransferase, NuA4 complex, Eaf6 domain containing protein	0.654813	0.731186	0.80802	1.63958	0.907261	0.754872	1.37003	0.990091	1.44097	1.66451	0.53342	1.45747	1.47105	0.781158	0.620598	1.41813	1.47217	1.12811
Os01g0233500	CycA1	Cyclin	3.08237	3.5345	1.59125	1.71933	2.24197	1.66318	1.74048	2.3702	1.366	6.17617	1.97615	3.97539	1.56243	1.28158	1.8068	4.18419	4.1734	3.94064
Os01g0233800		Similar to Viroid symptom modulation protein	0	0	0	0	0.536031	0	0.19068	0	0	0.547123	0.109523	0	0.150685	0.622586	0.488702	0	0.269956	0
Os01g0233850		Hypothetical gene	0	0	0	0	0	0	0	0	0.409085	0.006533	0	0	0	0	0	0	0	0
Os01g0233900	OsUBC37	Similar to cDNA clone:J013003E06, full insert sequence	2.12587	1.88947	0.500157	6.4318	6.88949	3.73061	3.31179	5.06522	3.01139	6.20838	4.95067	7.39405	6.72335	6.80738	9.49221	10.9732	8.47127	9.46333
Os01g0234001		Hypothetical conserved gene	2.92289	0	0	0	0	0	0.635662	0.841117	0.631381	1.65713	1.65394	0.990182	0	0.875633	0	0	0	0.326588
Os01g0234100		Transcriptional factor B3 family protein	9.31078	12.6322	7.6625	10.9732	10.129	11.0651	10.3813	9.3303	11.5608	1.94936	0.842188	1.52387	1.26767	2.37475	3.65405	2.89764	1.84783	3.33554
Os01g0234200		Similar to DNA topoisomerase 2	0	0	0	0	0	0	0	0	0	0	0	0	0	0	0	0	0.231277	0
Os01g0234300		Similar to Pectinesterase	0.963475	1.71334	2.67114	0.740114	4.06564	0.884759	1.88345	1.11327	1.91768	0.353522	0.399006	1.41714	0	0	0.601923	0	0	0.295803
Os01g0234433		Hypothetical protein	0	0	0	0.294276	0	0	0.278706	0	0	0	0	0.027754	0	0	0	0.254861	0	0
Os01g0234499		Similar to Pectinesterase	1.52875	1.32219	1.66152	3.06444	0.849393	1.333	2.92422	1.79014	4.33149	1.78238	0.311742	0	0.264295	0.554782	1.30033	0.149533	1.24616	0.111421
Os01g0234566		Non-protein coding transcript	0	0	0	0	0	0	0	0	0	0	0	0	0	0	0	0	0	0
Os01g0234700		Harpin-induced 1 domain containing protein	0.725003	0	1.82593	0.488624	0.310178	0.402948	0.615042	1.31638	1.48399	2.62671	7.51291	7.80745	2.57039	3.80994	4.44011	3.74019	6.04383	10.5231
Os01g0234800		Similar to 25.3 kDa vesicle transport protein	16.0264	12.3732	10.3412	11.3024	9.87149	15.013	13.4214	10.5599	8.27503	13.3345	14.2231	16.754	13.3001	16.7948	12.634	12.4987	13.9639	10.2782
Os01g0234850	OsEnS-3	Hypothetical conserved gene	0	0	0	0	0	0	0	0	0	0	0	0	0	0	0	0	0	0
Os01g0234900	OsRFPHC-14	Similar to Ubiquitin ligase SINAT5 (EC 6.3.2.-) (Seven in absentia homolog 5). Splice isoform 2	9.45237	11.0797	17.7348	25.2737	25.8677	28.4634	24.5975	22.7754	28.1409	64.4847	46.3885	62.3372	40.8997	46.8712	50.3401	61.8622	64.2917	64.8075
Os01g0235100		Similar to predicted protein	2.83285	2.33871	7.15205	8.04643	7.85816	6.67774	9.90546	2.37713	2.92328	0	0	0	0	0	0	0	0.801415	0.592533
Os01g0235200		Conserved hypothetical protein	4.00225	6.03652	3.97383	5.36214	3.5936	3.48933	4.58654	2.84431	4.69327	2.71725	5.46902	3.11375	4.61158	3.46971	4.23857	2.33746	3.75489	3.21168
Os01g0235300		SOUL haem-binding protein domain containing protein	25.8911	36.3381	38.0325	70.8651	66.5618	55.9451	46.6618	31.9004	40.566	185.913	90.8703	190.929	134.006	148.368	182.359	185.994	175.216	181.314
Os01g0235325		Hypothetical protein	0.498921	0	0.392089	0	0	0	0.415142	0	0	0.281239	0.413317	0.535012	0	0	0	0	0	0
Os01g0235350		Conserved hypothetical protein	3.37031	2.43002	0.653184	3.03843	3.38532	2.9488	2.04719	2.06628	3.09492	2.41429	4.6375	2.14345	11.0104	6.32863	4.6162	4.59877	8.05758	5.6809
Os01g0235400		Similar to predicted protein	12.6311	12.824	8.29132	11.7126	11.4917	11.4775	10.5935	11.8465	12.2605	17.474	7.92471	15.4418	9.25914	14.1305	15.3507	14.0404	12.713	14.5693
Os01g0235500		Conserved hypothetical protein	0	0	0	0	0	0	0	0	0	0	0	0	0	0	0	0	0	0
Os01g0235632		Hypothetical protein	0	0	0	0	0	0	0	0	0	0	0	0	0	0	0	0.126549	0.09779	0
Os01g0235700	OsbHLH008	Similar to BHLH transcription factor (Fragment)	23.7515	23.6209	22.4178	32.3473	29.2562	29.073	26.2387	25.8837	24.6787	44.2369	48.9791	44.1311	42.9974	41.2865	40.8849	37.1737	35.5865	36.7722
Os01g0235800		K Homology domain containing protein	32.6841	25.265	24.0265	24.8651	22.2863	23.2004	20.1516	25.3301	21.7587	20.065	21.8099	24.8274	22.4762	19.6294	21.7293	20.277	24.0687	21.6417
Os01g0235850		Hypothetical protein	0	0	0	0	0	0	0	0	0	0	0	0	0	0	0	0	0	0
Os01g0235900	OsGRL1	Thioredoxin fold domain containing protein	10.9887	10.8946	11.1075	46.1181	33.5984	18.7355	16.7188	10.594	15.7868	0.116966	0	0.282276	0.835164	0.311237	0.153537	0	0.268486	0.39196
Os01g0236000		Conserved hypothetical protein	1.82428	1.66207	2.12727	0.79382	2.75893	3.08093	3.0353	1.5797	4.00198	6.591	5.52299	3.48406	4.08244	5.20085	9.24283	4.71426	6.32426	8.02703
Os01g0236300	OsARF16	Similar to Auxin response factor 18	10.2624	8.90415	10.3843	3.49485	3.04524	3.83946	5.66918	3.85001	7.58924	46.0045	28.4046	50.6049	19.1535	32.2973	33.8114	37.4463	38.9057	39.6644
Os01g0236400		Similar to protein ABIL1	0.499449	1.41009	0.519944	0	0	0	1.21987	0.694605	0	3.60251	13.6447	5.4562	5.61155	2.80936	3.00902	3.29324	2.55554	3.02369
Os01g0236700		Octicosapeptide/Phox/Bem1p domain containing protein	53.6502	61.9381	82.4412	40.6063	43.9814	46.6312	50.9075	34.4708	43.9535	43.0533	59.2306	39.4255	30.4877	36.2373	40.929	32.6585	39.5756	37.9664
Os01g0236800	OsBamy4	Similar to predicted protein	20.5073	23.4072	20.5789	23.0158	22.7149	19.2776	21.5191	17.2277	13.9242	14.7776	20.0497	19.1653	14.7514	14.0683	14.9152	14.3242	13.1522	15.4635
Os01g0236900		Hypothetical protein	0	0	0	0	0	0	0	0	0	0	0	0	0	0	0	0	0	0
Os01g0237000		Uncharacterised protein family UPF0497, trans-membrane plant subgroup domain containing protein	0.957295	0	0.216312	0	0	0	0	0	0	189.983	176.625	190.611	83.2868	59.29	93.347	105.409	85.8163	90.813
Os01g0237100		Phosphoglycerate mutase domain containing protein	226.428	245.537	272.129	148.353	154.549	184.1	197.829	125.336	161.854	0.749036	1.05346	0.887124	0.853762	0.84381	1.82991	0	0	0.276684
Os01g0237200		Conserved hypothetical protein	0	0	0	0	0	0	0	0	0	0	0	0	0	0	0	0	0	0
Os01g0237366		NAD(P)-binding domain containing protein	0	0	0	0	0	0	0	0	0	0	0	0	0	0	0	0	0	0
Os01g0237400		Hypothetical conserved gene	0	0	0	0	0	0	0	0	0	0	0	0	0	0	0	0	0	0
Os01g0237500		NmrA-like family protein	0	0	0	28.0301	32.8139	19.9785	16.4599	21.7491	28.0219	259.921	423.637	228.094	67.0307	71.112	80.5122	66.4675	63.2327	64.5888
Os01g0237750		Hypothetical conserved gene	0	0	0	32.9475	37.1744	33.8302	22.6744	17.4884	32.7934	300.722	449.238	222.413	82.9314	84.7402	85.0846	78.3241	57.3368	62.2382
Os01g0238200		Conserved hypothetical protein	25.3352	21.7059	37.2533	27.2302	28.36	23.7896	29.0626	22.4187	38.7948	33.5105	24.6816	41.7125	21.6539	25.1648	25.2419	28.1912	24.651	25.8946
Os01g0238287		Hypothetical protein	6.34691	2.2831	1.83112	3.05067	5.2996	4.62818	1.68201	7.23764	10.3272	0.137189	0	1.52783	0	1.58966	1.42192	1.79134	0.772609	0.782065
Os01g0238375		Hypothetical protein	1.35327	0	1.07847	0	0	0.385316	0.248566	0	0.321153	0	0	0	0	0	0	0	0	0
Os01g0238500		Similar to Branched-chain-amino-acid aminotransferase-like protein 3, chloroplast precursor	1127.65	603.803	381.325	67.7821	71.4878	89.731	153.938	245.728	163.576	48.0957	44.7245	47.821	41.5588	45.2337	47.5104	44.7943	44.8726	52.2298
Os01g0238600		Nucleic acid-binding, OB-fold domain containing protein	47.344	48.517	43.4603	49.8626	49.5383	36.4374	53.7153	45.6588	47.9325	84.4639	86.2156	82.0262	61.3346	70.6982	87.9669	99.3539	79.507	87.508
Os01g0238700	OsYSL1	Oligopeptide transporter OPT superfamily protein	0	0	0	0	0	0	0	0	0	0	0	0	0	0	0	0	0	0
Os01g0238800		Hypothetical conserved gene	11.551	10.5156	5.32176	6.82915	5.40339	9.50502	7.3567	9.50787	12.0159	8.72316	10.5671	8.49513	5.71017	8.49035	9.54745	10.3158	11.3402	7.81943
Os01g0238850		Hypothetical gene	0	0	0	0	0	0	0	0	0	0	0	0	0	0	0	0	0	0
Os01g0238900	OsWD40-11	Similar to Protein SOF1	26.5756	27.7574	27.8354	31.3938	37.8685	29.982	26.5615	29.7318	32.6098	56.3428	40.686	54.4633	45.3633	56.8423	54.3881	57.4122	70.5804	54.7242
Os01g0239000		Hypothetical conserved gene	83.6794	84.6292	92.1126	58.6952	60.4057	59.0508	61.63	66.756	63.9357	0	0	0.094452	0	0.094028	0.16336	0	0	0
Os01g0239100	OsDjB1	Heat shock protein DnaJ family protein	17.7298	18.5338	17.6733	17.5139	23.051	20.8189	18.3902	17.279	17.1623	20.1169	14.7485	18.4892	13.8635	17.9777	14.8376	17.8951	21.3528	20.219
Os01g0239150		Hypothetical protein	0.109215	0.181241	0.344359	0.048428	0.224097	0.020683	0	0	0.069667	0.161138	0.023751	0	0	0	0.05047	0	0.098178	0
Os01g0239200	OsTPT1	Similar to Phophate translocator (Fragment)	577.892	585.394	938.569	428.485	432.773	529.758	651.341	362.077	566.628	55.7257	58.2163	68.6239	69.4484	92.4231	103.098	96.9348	81.1737	93.7958
Os01g0239300		Conserved hypothetical protein	4.00918	4.31095	8.06986	2.17507	3.86953	6.30955	4.58886	3.18652	9.55954	6.94788	0.735378	3.77817	2.14407	3.34932	4.15653	2.89608	3.20588	5.38935
Os01g0239700		Similar to Leucine-rich receptor-like protein kinase	75.6718	76.7199	75.0395	34.6497	45.1488	52.7043	58.9685	55.0866	45.0792	36.631	41.3627	38.8819	22.412	31.5414	43.6323	38.341	39.3342	42.1739
Os01g0240600		Hypothetical conserved gene	0	0	0	0	0	0	0	0	0	0	0	0	0	0	0	0	0	0
Os01g0240700		Hypothetical conserved gene	0	0	0	0	0	0	0	0	0	0	0	0	0	0	0	0	0	0
Os01g0240725		Hypothetical protein	0	0	0	0	0	0	0	0	0	0	0	0	0	0	0	0	0	0
Os01g0241000		Conserved hypothetical protein	18.4737	11.7272	5.23595	3.066	3.20945	2.0999	3.0413	7.96785	1.61842	14.8351	23.9977	16.5387	12.6546	8.73826	13.0025	9.94052	12.7115	11.7655
Os01g0241100		Conserved hypothetical protein	7.8241	7.83049	6.88476	4.70917	6.57642	4.33243	4.77948	3.94602	4.66739	3.93888	3.01439	3.53565	2.66868	1.86398	4.07383	2.8046	2.42401	2.36062
Os01g0241400	OsGRX3	Thioredoxin fold domain containing protein	1.58026	0	0	0	0	0	0	0.587752	0	1.41592	1.53418	0	2.51895	1.97116	1.58878	1.24044	0.553378	0.761187
Os01g0242200	OsIDD8	Zinc finger, C2H2-type domain containing protein	0	0	0	0	0	0	0	0	0	4.50437	2.7474	6.14188	1.6966	1.89264	3.64375	4.47145	4.33334	4.11845
Os01g0242300		Optic atrophy 3 family protein	9.59766	9.93524	6.13345	5.33878	3.8786	5.39975	7.10593	5.81775	4.77904	12.5137	6.80698	9.37072	7.3895	9.81767	10.9944	9.2468	11.3392	10.8397
Os01g0242333		Non-protein coding transcript	0	0	0	0	0	0	0	0	0	0	0	0	0	0	0	0	0	0
Os01g0242400		Lateral organ boundaries, LOB domain containing protein	0	0	0.219379	0	0.131187	0	0	0	0	0	0	0	0	0	0	1.17617	0.315678	0.687889
Os01g0242450		Non-protein coding transcript	0	0	0	0	0	0	0	0	0	0	0	0	0	0	0	0	0	0
Os01g0242500		D-tyrosyl-tRNA(Tyr) deacylase family protein	21.6527	23.5273	13.5117	11.4711	17.0492	16.7282	19.3457	20.2051	19.5073	12.2235	7.3024	11.2155	5.98675	8.31816	12.733	11.0711	12.6486	8.46889
Os01g0242600	OsNTMC2T6.1	C2 calcium-dependent membrane targeting domain containing protein	55.0194	46.8079	33.3961	40.551	41.9664	34.9824	32.2095	43.6358	38.2869	63.1651	66.1302	68.9307	50.4591	57.4511	63.8282	60.8531	74.4207	61.706
Os01g0242800		Hypothetical protein	0	0	0.163866	0	0	0	0.168304	0	0	0	0	0	0	1.16728	0.968252	0.852953	2.10536	1.02585
Os01g0242900		Similar to 60S ribosomal protein L18A	64.8646	48.0292	40.7527	46.4718	46.292	35.736	41.6806	34.619	37.3372	54.68	54.499	58.7496	61.1564	49.3198	49.1355	48.8448	50.7998	44.7639
Os01g0243000		Similar to triacylglycerol lipase	2.23121	3.06249	2.49251	4.50793	3.09297	4.62318	2.03594	5.73286	3.95343	5.27111	3.95342	4.42927	5.97427	2.31122	7.81536	6.41889	6.14952	5.63296
Os01g0243100		Similar to Kinesin	4.67382	5.84762	3.19884	3.32326	2.72315	3.61349	5.92559	2.7546	2.81085	7.23209	8.65649	8.55568	2.91186	2.42752	5.17347	4.58108	6.16608	3.61798
Os01g0243200	Os_F0797	Similar to integral membrane transporter family protein	6.50465	6.1348	4.31576	12.427	12.045	10.35	7.70632	10.0397	8.94537	7.82477	11.064	7.87221	13.6651	12.9891	9.50709	9.45744	8.61753	8.62929
Os01g0243300		Hypothetical protein	0	0	0	0	0	0	0	0	0	0	0	0	0	0	0	0	0	0
Os01g0243400		Hypothetical conserved gene	7.43657	7.18564	4.84762	5.69478	7.62078	5.28306	5.72842	5.26565	8.5197	19.292	23.5693	20.2688	16.8472	16.2252	16.8118	25.2706	20.5041	19.3142
Os01g0243450		Non-protein coding transcript	0.148183	0.167892	0	0.591378	0.021911	0	0	0.350451	0	0.154245	0.342639	0	0	0.159781	0.650703	0	0.150103	0
Os01g0243600		Conserved hypothetical protein	1.16779	0	0.113531	0.014712	0	1.0252	0	0.213478	0.819223	1.24423	3.48247	1.07755	0.385885	1.70216	1.876	0.872828	2.75527	2.2109
Os01g0243700		Similar to Beta-1,3-glucanase-like protein	0	0	0	0	0	0	0	0.378818	0	31.5105	9.02703	25.9278	3.20313	4.37252	23.7756	29.1777	20.0215	27.7222
Os01g0243800		Hypothetical conserved gene	0.241363	0.280535	0.499953	0.213236	0	0.252473	0	0.28728	0	0.620512	0.577666	0.644061	0.82801	0.34845	2.09329	1.60959	0.759306	0.542667
Os01g0243901		Hypothetical protein	0	0	0	0	0	0	0	0	0	0	0	0	0	0	0	0	0	0
Os01g0244000		Domain of unknown function DUF1618 domain containing protein	0	0	0	0	0	0	0	0	0	0	0	0	0	0	0	0	0	0
Os01g0244150		Similar to J075123K08, full insert sequence	0	0	0	0	0	0	0	0	0	0	0	0	0	0	0	0	0	0
Os01g0244400		Protein of unknown function DUF1618 domain containing protein	0	0	0	0	0	0	0	0	0	0	0	0	0	0	0	0	0	0
Os01g0244966	OsFbox005	Non-protein coding transcript	0	0	0	0	0	0	0	0	0	0	0	0	0	0	0	0	0	0
Os01g0245000		Conserved hypothetical protein	0	0	0	0	0	0	0	0	0	0	0	0	0	0	0	0	0	0
Os01g0245532		Similar to J075123K08, full insert sequence	0	0	0	0	0	0	0	0	0	0	0	0	0	0	0	0	0	0
Os01g0245600		Conserved hypothetical protein	0	0	0	0	0	0	0	0	0	0	0	0	0	0	0	0	0	0
Os01g0245700		Domain of unknown function DUF1618 domain containing protein	0	0	0	0	0	0	0	0	0	0	0	0	0	0	0	0	0	0
Os01g0245901		Domain of unknown function DUF1618 domain containing protein	0	0	0	0	0	0	0	0	0	0	0	0	0	0	0	0	0	0
Os01g0246100	OsHAC701	Zinc finger, RING/FYVE/PHD-type domain containing protein	28.9475	29.1972	28.9725	27.5735	25.6072	27.2387	26.9905	27.5561	22.4632	19.5994	20.1314	18.835	18.6019	18.4379	19.654	13.1308	16.3978	16.6293
Os01g0246200		Similar to TCP-domain protein	0	0	0	0	0	0	0	0	0	0	0	0	0	0	0	0	0	0
Os01g0246400		Similar to Low molecular mass early light-inducible protein HV90, chloroplast precursor (ELIP)	0	0	0.286609	5.32346	3.06793	1.78883	1.40079	0	0	0	0	0	0.302361	0	0.54545	0.48058	0	0
Os01g0246500		Similar to Minus dominance protein	15.7921	9.95894	7.91868	6.56466	4.29002	5.57876	4.24852	12.3763	5.40953	8.03079	14.9455	4.32521	5.28886	3.63817	5.16114	5.66843	8.35028	5.2682
Os01g0246601		Protein of unknown function DUF296 domain containing protein	0	0	0	1.26426	2.78868	1.6296	0.335874	3.81267	0.670659	2.22343	1.41993	2.80185	1.17865	2.79912	1.95008	4.76465	2.11349	2.28523
Os01g0246700	OsWRKY1	Similar to WRKY transcription factor 1	20.9892	19.6122	22.579	61.8935	61.8995	75.4722	58.5291	125.066	71.5485	60.8661	102.993	74.0721	149.431	127.875	102.721	92.2133	85.5139	81.9781
Os01g0247500	OsRLCK27	Protein kinase, core domain containing protein	8.46641	11.0699	7.67327	5.6478	8.61488	9.98842	9.97132	11.2199	10.7365	0	3.77842	0	0.740832	2.06259	1.14867	0.803355	1.10424	0.493095
Os01g0247550		Hypothetical protein	0	0	0	0	0	0	0	0	0	0	0	0	0	0	0	0	0	0
Os01g0247600		Conserved hypothetical protein	66.075	66.1466	89.421	45.606	49.0386	53.9259	56.7373	51.5395	67.7823	26.8137	28.2831	18.3465	16.9302	13.3832	6.93673	12.8414	12.5535	9.56205
Os01g0247700	SLAC	Similar to inner membrane transport protein	0	0	0	0	0	0	0	0	0	81.9783	26.4627	78.8591	26.5994	85.6236	69.8423	85.7614	68.9037	83.4632
Os01g0247900		AWPM-19-like family protein	0	0	0	0	0	0	0	0	0	4.03267	2.15116	3.28574	0.932594	0.970928	1.58707	2.48376	0.800453	2.22448
Os01g0248000		Stigma-specific protein Stig1 family protein	0	0	0	0	0	0	0	0	0	2.53108	0.727385	2.67229	0	1.06195	3.36746	5.5099	4.5945	5.82386
Os01g0248300		Similar to Pathogen-related protein	2.71827	0.793842	5.5446	0.82869	3.40671	1.89008	2.81294	0	3.74445	45.837	62.6242	102.853	53.0487	51.1275	39.9132	41.1274	30.4986	37.9861
Os01g0248350		Hypothetical protein	0	0	0	0	0	0	0	0	0	0	0	0	0	0	0	0	0	0
Os01g0248400		Similar to Isocitrate dehydrogenase (Fragment)	33.6119	27.3165	21.1262	28.9714	31.369	31.2097	26.823	36.3441	35.0117	41.7014	52.7593	41.6027	34.1579	30.8711	42.2897	31.4236	42.133	41.1065
Os01g0248450		Non-protein coding transcript	0	0	0	0	0.190291	0	0	0	0	0	0	0	0	0	0	0	0	0
Os01g0248500		Similar to Pathogen-related protein	3.77776	3.477	1.21377	24.1591	22.4155	27.3058	26.7569	35.7007	24.2996	14.7742	22.6581	19.1684	52.1171	44.3233	36.8343	28.3579	25.9355	21.4462
Os01g0248600	PSF2	GINS complex, Psf2 component family protein	22.3668	19.3514	25.2393	19.8102	23.5701	19.229	20.4365	21.7387	21.9216	16.0407	12.2995	17.7793	13.1481	21.5655	16.9312	20.8741	19.727	16.3724
Os01g0248701		Terpenoid synthase domain containing protein	52.2308	16.7638	6.81258	1.34363	1.22574	2.18906	0.717808	17.8927	2.14564	0.262774	1.32159	0	2.42806	0	0.135556	0	0.148507	0
Os01g0248800		Conserved hypothetical protein	2.05264	2.1431	1.91562	2.43889	1.3594	0.834975	0.864776	2.4747	1.94926	0	0	0	0	1.24217	0.866636	0	0	1.60282
Os01g0248850		Hypothetical gene	0	0	0	0	0	0	0	0	0	0	0	0	0	0	0	0	0	0
Os01g0248900	EXPA8	Alpha-expansin, Mediation of the cell extension and growth, Root system architectur	0	0	0	0	0	0	0	0	0	8.32406	8.23894	10.926	0.868871	1.82348	7.52612	5.54431	2.6157	5.98331
Os01g0249050		Hypothetical protein	0	0	0	0	0	0	0	0	0	0	0	0	0	0	0	0	0	0
Os01g0249100	OsEXPA9	Similar to Expansin-A9	0	0	0	0	0	0	0	0.326786	0	0.865419	0	1.75376	0	0	0.239929	0.567664	0.785619	1.20366
Os01g0249200	OsGLP1-1	Similar to Nectarin 1 precursor (EC 1.15.1.1) (Superoxide dismutase [Mn])	1.91717	2.2167	9.25195	5.73649	6.84688	4.54111	10.6696	6.33086	8.47382	59.0627	46.2063	68.8881	28.3439	56.2278	78.675	61.7985	58.7126	72.9036
Os01g0249300		Lg106-like family protein	105.165	106.342	95.8214	100.654	110.972	110.366	102.888	154.816	85.6515	84.0853	106.383	112.085	119.119	116.649	128.722	119.055	116.543	107.857
Os01g0249700		Heavy metal-associated domain, HMA domain containing protein	0	0	0	0	0	0	0	0	0	2.98094	0	1.2506	0	0	3.24737	1.40395	0	1.67387
Os01g0249800		Heavy metal-associated domain, HMA domain containing protein	0	0	0	0	0	0	0	0	0	31.8876	9.28163	35.0106	4.80528	11.9521	31.6518	19.8217	14.0171	26.4084
Os01g0249900		Protein of unknown function DUF573 family protein	0.149614	0.157228	0	0	0	0	0	0	0.33709	0.500054	0	0	0.73384	0.931657	0.455414	0	0	0
Os01g0250200		Conserved hypothetical protein	0	0	0	0.591971	0	0	0	0	0	0	0	0	0	0	0	0	0	0
Os01g0250600		Conserved hypothetical protein	30.9774	32.8164	25.9129	31.4948	28.2505	34.1249	20.0418	37.2557	22.1962	20.7828	19.6756	23.1219	16.6632	18.8671	19.468	18.9969	21.4153	16.8569
Os01g0250900		HAD superfamily (subfamily IG) hydrolase, 5'-Nucleotidase protein	76.4171	89.0101	111.229	46.6178	50.7257	54.0318	71.7936	55.1699	73.3147	28.0988	25.7838	28.9794	20.7568	25.3154	31.084	24.9627	30.9134	27.5231
Os01g0251000		Protein of unknown function DUF3769 domain containing protein	14.4438	13.3603	13.8025	23.5512	19.2865	21.4642	21.2797	15.4813	20.7107	18.0995	13.377	18.8975	12.2714	18.7703	17.9395	18.5764	16.7957	19.154
Os01g0251100		Similar to 50S ribosomal protein L3-2, chloroplast precursor	20.6963	24.0417	14.0136	11.7657	15.7507	16.2977	16.7947	23.7914	9.06956	14.1414	8.56221	16.6429	6.03665	14.5733	16.9738	17.9991	19.4412	17.6664
Os01g0251200		Zinc finger, C2H2-like domain containing protein	13.6575	12.7659	9.28234	12.536	13.2462	10.9145	14.8606	13.0238	12.2127	15.1848	13.711	13.3899	11.4702	11.0458	11.4305	10.4664	16.2702	13.5093
Os01g0251400		Conserved hypothetical protein	0	0	0	0	0	0	0	0	0	0	0	0	0	0	0	0	0	0
Os01g0252100	OsSKgamma	Similar to Glycogen synthase kinase-3 homolog MsK-3 (EC 2.7.1.-)	73.4747	72.9647	56.0231	77.5446	75.0985	76.6563	66.1886	108.95	81.2717	95.264	106.065	92.5298	88.1185	83.1687	83.1821	80.5461	80.5045	76.085
Os01g0252150		Hypothetical protein	0	0	0	0	0	0	0	0	0	0	0	0	0	0	0	0	0	0
Os01g0252200	OsC3H3	Zinc finger, CCCH-type domain containing protein	4.33807	5.90415	6.66352	7.50401	6.83373	7.81957	3.53353	8.65695	6.60071	9.05495	8.01637	10.2388	8.47944	8.13279	7.66126	11.7102	8.60262	7.67446
Os01g0252300		Conserved hypothetical protein	0	0	0	0	0	0	0	0	0	3.23522	0	0	0	1.72621	4.59519	1.00973	5.37674	7.01673
Os01g0252400		Hypothetical gene	0	0.395829	0	0	0	0	0	0	0	0	0	0	0	0	0	0	0	0
Os01g0252600		Similar to predicted protein	25.0954	25.2459	33.6622	26.2906	21.1093	26.2193	31.1326	26.0577	33.7974	0	0	0	0	0	0	0	0	0
Os01g0252900	OsZFP	Zinc finger, CCHC-type domain containing protein	6.28779	9.61035	9.95937	10.5346	10.1471	9.96717	11.2151	11.3607	8.04023	16.7738	13.3246	16.7592	11.3575	13.5665	12.5767	12.6267	17.3356	11.0407
Os01g0253000		Similar to LpimPth3	0	0	0	0	0	0.132339	0.098888	0	0	0	0	0	0	0	0	0	0	0
Os01g0253050		Conserved hypothetical protein	0	0	0	0	0	0	0	0	0	0	0	0	0	0	0	0	0	0
Os01g0253100		Similar to Avr9/Cf-9 induced kinase 1	21.6658	23.7758	22.4892	27.3996	27.3907	22.8379	24.8036	24.9603	21.913	40.7581	38.0015	41.7745	36.7453	35.5631	44.1919	34.7963	45.381	42.7744
Os01g0253200		Similar to pectinesterase inhibitor domain containing protein	0	0	0	0	0	0	0	0	0	0	0	0	0	0	0.669059	0	0.237914	0
Os01g0253300	rImpa1a	Importin alpha-1a subunit	133.473	144.707	170.559	166.599	173.467	171.242	173.176	157.636	170.244	214.976	112.012	230.153	122.351	192.933	204.687	188.67	227.52	220.442
Os01g0253400		Protein of unknown function DUF1218 family protein	0	0	0	0	0	0	0	0	0	1.80892	0.862877	1.58171	0.315606	0.643023	1.94344	0.992223	1.54114	0.450225
Os01g0253500		Conserved hypothetical protein	1.79092	1.89744	3.19122	0.740282	1.40353	1.12319	2.19152	0.816122	1.53828	2.22627	4.86983	3.60087	3.22849	3.57219	0.47767	3.33669	4.13647	2.26018
Os01g0253600	OsRPA14	Replication factor A protein 3 domain containing protein	20.6345	32.0937	17.7699	24.3955	26.3365	25.6316	23.8579	23.796	29.6148	43.5895	35.5714	35.941	38.2475	39.3442	39.4366	39.899	43.516	36.4021
Os01g0253800		Conserved hypothetical protein	0	0	0	1.03427	1.3381	0	0	0	0	2.67239	1.26121	0	0	3.49395	1.49031	2.11014	4.53564	2.28407
Os01g0253900		Similar to triacylglycerol lipase	35.5756	26.9529	41.0079	70.0679	51.2939	30.3046	27.2908	32.1363	28.7402	15.5873	23.5085	14.8429	69.9245	40.6403	29.2933	24.1318	31.67	25.8447
Os01g0254000	OsARL1d	Similar to NTGB2 (Fragment)	107.184	82.5755	76.6968	91.0334	92.5629	86.3353	87.138	93.8162	87.3274	176.657	190.381	200.362	150.421	163.522	171.2	186.769	169.13	184.882
Os01g0254100	OsWD40-12	Similar to CTV.2	102.989	94.4404	81.7247	82.5079	76.5252	80.5326	80.0809	81.3804	66.0807	122.667	196.406	116.176	171.972	114.423	114.415	92.7247	104.616	108.139
Os01g0254200		Conserved hypothetical protein	66.44	58.7883	39.9493	59.6569	64.5463	68.7556	55.1287	125.256	62.4585	72.1189	121.343	83.1261	115.32	90.7377	98.4235	104.767	76.0642	79.6733
Os01g0254300	OsPME1	Pectinesterase (EC 3.1.1.11) (Fragment)	0	0	0	0	0	0	0	0	0	0.605772	0.875462	0.564408	0.243287	1.63114	0.835625	1.20255	2.44209	0.704383
Os01g0254350		Hypothetical gene	0	0	0	0	0	0	0	0	0	0	0	0	0	0	0	0	0	0
Os01g0254400		Hypothetical conserved gene	0	0	0	0.230642	0.167077	0.362689	0	0	0.03685	4.59844	3.22953	7.67652	2.09763	6.52281	7.6923	6.7971	6.60971	5.99462
Os01g0254800		Hypothetical conserved gene	16.4724	13.0732	12.9111	11.4756	12.2587	13.9044	13.479	10.3162	12.3578	11.2765	8.78459	8.59777	9.1103	8.51782	9.48623	9.15674	11.0973	8.07682
Os01g0254850		Hypothetical conserved gene	0.246285	1.0808	2.73752	1.70455	1.18988	0.619524	0.751428	4.41899	0.900179	7.74502	2.37227	4.19548	4.34119	19.0227	10.0958	17.8625	11.2636	5.43536
Os01g0254900		Similar to Syntaxin 22 (AtSYP22) (AtVAM3)	99.5669	84.2196	80.6929	102.238	99.3376	90.6329	80.0325	108.781	83.1221	131.971	149.971	130.35	136.449	125.899	140.001	134.746	129.506	127.758
Os01g0254950		Hypothetical gene	0.80759	0	0	0	0	0	0	0	0.808247	0	0	0	1.59112	0	0	0.835017	0	0
Os01g0255000		Similar to Soluble epoxide hydrolase	116.775	108.877	88.805	68.204	73.7544	73.6869	74.2522	92.8632	95.3926	43.6465	38.9253	40.9488	30.4771	32.5748	38.3041	35.6475	44.1629	42.2663
Os01g0255100		Similar to Soluble epoxide hydrolase	1.98048	0.829822	0.830224	0.380386	0	0.709347	0.146553	0	0.548791	0	0	0.444514	0	0.397024	0	0	0.794275	0
Os01g0255700		Conserved hypothetical protein	0	0	0.466009	0.468681	0	0.34373	0.709101	0	0	0	1.1293	1.06686	0.86434	0	0.811243	2.03984	1.01399	1.45292
Os01g0256300		Conserved hypothetical protein	0.34129	0.144235	0.955139	2.58409	3.35783	4.16515	2.72906	3.55016	4.52151	0.453485	0.13727	0.816335	0.172272	0.269396	1.09634	0.905856	0.839665	0.642236
Os01g0256400		Similar to Dynein light chain 1 protein DLC-1 (Fragment)	41.7248	37.9292	31.7312	49.1994	45.8116	49.759	45.6519	38.2103	49.6202	61.9245	38.4004	56.2201	35.0273	40.78	54.2262	45.4189	50.8428	60.4444
Os01g0256500		Similar to ZnI	1437.65	1343.59	1060.61	1188.44	1020.14	1190.16	1145.57	2249.73	1423.53	18534.9	8213.76	18243.4	9040.48	12601.2	13816.5	14542.5	13508.2	13480.6
Os01g0256600		Ribosomal protein L18/L5 domain containing protein	22.5283	26.3749	15.2871	23.3658	24.636	22.7823	17.232	34.167	21.393	47.3366	30.8001	48.724	31.9832	30.9037	39.8291	46.9395	40.4008	33.3599
Os01g0256800	OsC3H4	Similar to zinc finger helicase family protein	1.49316	2.08755	1.91051	1.22836	0.530192	1.22871	1.15391	1.13014	0.551098	4.41631	3.32162	4.12009	3.68428	4.18616	5.89287	4.22734	4.75035	4.47053
Os01g0256900		Similar to SmX6 protein	43.8344	31.1866	31.27	34.1656	34.0815	34.1289	31.6762	44.5402	34.2164	60.1629	53.2186	55.0131	45.9185	48.2661	54.7439	52.7869	66.8675	58.6043
Os01g0257100	OsRALF-5	Rapid ALkalinization Factor family protein	0.833492	4.89133	2.57398	0.737607	0.545726	0.557873	3.73104	0.649307	0.854172	41.6652	46.6685	46.9496	13.6766	33.7361	45.131	37.889	40.1832	42.6859
Os01g0257300	OsRAA1	Similar to FPF1	11.6739	11.1968	2.66663	3.82149	4.45454	4.44316	5.85086	10.5449	1.81195	74.4174	82.8725	82.2125	145.792	86.186	64.9103	64.7644	58.263	73.399
Os01g0257400	OsC3H5	Zinc finger, CCCH-type domain containing protein	7.345	6.07057	8.05583	9.52083	5.7573	5.50255	6.72392	8.481	4.35022	21.5014	14.4131	16.8856	17.5812	16.734	20.7081	18.5725	25.359	21.5758
Os01g0257900		Hypothetical protein	0.866513	0.386047	0.473586	1.22517	0.994949	0.616879	1.23467	0	1.12668	1.15741	2.01742	2.32896	1.67601	1.8579	1.66639	1.56153	2.66608	2.76317
Os01g0258000		Conserved hypothetical protein	2.87336	3.38791	1.5944	4.94738	3.84667	1.99324	2.69589	3.32189	2.85528	0.745339	1.85634	3.81307	0.630587	2.46971	2.38043	2.89664	2.01234	1.08974
Os01g0258100		Hypothetical conserved gene	0.496695	0.234224	0.802743	2.18184	1.3302	0.914147	1.31798	0.897131	0.603148	2.74145	1.88665	2.62951	1.33201	1.16629	1.93389	1.68985	3.37069	1.60737
Os01g0258600		Similar to predicted protein	10.1703	3.78371	7.26265	4.32606	6.03816	6.88995	8.1745	2.52606	11.0461	8.50406	3.39704	10.4483	3.27069	5.17296	9.57044	11.7492	7.14879	10.7368
Os01g0258700	OsC3H6	Zinc finger, CCCH-type domain containing protein	50.9733	46.7928	30.044	62.1888	59.3582	52.1948	42.7683	43.708	41.4129	34.0462	40.265	31.7387	34.788	35.5945	35.1712	33.1773	34.1902	36.0724
Os01g0259200	OsRLCK28	Similar to serine/threonine protein kinase PBS1	37.2141	52.7334	46.6688	101.913	92.5285	83.2962	76.2475	69.4378	83.6714	67.446	94.065	58.2922	101.326	82.7834	75.6659	68.0722	78.8824	76.6001
Os01g0259300		Non-protein coding transcript	5.1643	5.31433	3.8123	4.5999	11.994	12.5141	9.26939	11.2333	18.8565	12.6049	22.6076	13.6347	5.60191	5.07619	7.72146	7.23586	4.07675	5.0688
Os01g0259400		Armadillo-type fold domain containing protein	0.617508	0.597516	0	0.766062	0.180756	0.191049	0.536689	0.314521	0.208073	3.77169	1.56384	4.41321	0.560984	0.566345	2.86857	3.29326	3.88715	3.30972
Os01g0259600		Similar to phosphoadenosine phosphosulfate (PAPS) reductase family protein	52.0632	48.1461	69.0354	76.8404	67.4242	74.2945	76.0051	59.4115	73.9882	23.6185	25.6371	22.8054	24.7659	26.275	22.1554	21.4475	26.3957	21.1772
Os01g0259900	SAD1L	Conserved hypothetical protein	1.28206	3.77361	2.59124	11.153	9.64168	8.77426	8.89169	5.77072	4.79972	1.55469	0	0	0	1.00297	0	1.57643	0.386247	1.92176
Os01g0259933		Non-protein coding transcript	12.4517	17.6743	9.95129	15.2525	19.2801	26.5005	10.3611	10.2435	10.927	0.708716	1.98514	2.56573	1.44613	3.09215	3.67879	3.29995	1.17822	2.48139
Os01g0259966		Non-protein coding transcript	1.55103	0	2.38241	4.38762	2.72995	2.51554	3.55785	0.421161	3.26137	1.65109	1.54567	3.58457	1.61586	1.70632	2.4443	1.97961	1.33929	0
Os01g0260000		Protein prenyltransferase domain containing protein	0.651862	3.19353	2.68213	1.35932	2.18617	1.30146	1.30712	1.29892	1.09944	0.671976	0.98119	0.658626	0	0.61116	1.18374	0.401424	0.956916	0.418882
Os01g0260100		Similar to Kinesin heavy chain (Fragment)	0	0	0	0.171288	0.255313	0	0.031589	0.258389	0.117252	12.4696	2.57359	9.27169	1.49049	4.06037	6.6974	4.18336	4.72339	6.65687
Os01g0260500		Hypothetical conserved gene	2.1999	1.66929	1.76259	0.515756	0.752891	0.79139	1.84034	2.38492	1.22497	2.67221	3.93102	2.93051	2.35355	2.03252	2.61449	2.11123	2.8164	1.70704
Os01g0260700		Similar to PUR ALPHA-1	91.7616	81.5017	76.2277	77.3842	84.9485	79.8126	80.1187	78.1896	79.3715	88.1128	48.3364	85.4178	59.747	82.5981	86.8658	91.3422	85.7442	90.7466
Os01g0260800		Conserved hypothetical protein	2.0928	6.71769	5.64438	6.6657	4.86733	6.11706	5.9452	4.31803	4.26555	95.3993	65.5036	98.3345	61.5823	85.947	81.0564	98.0582	80.3117	93.4576
Os01g0260950		Conserved hypothetical protein	0	0	0	0	0	0	0	0	0	0	0	0	0	0	0	0	0	0
Os01g0261000		Hypothetical gene	0	0	0	0	0	0.022656	0	0	0	0	0	0	0.07497	0	0	0	0	0
Os01g0261100	OsRFP	Zinc finger, RING-type domain containing protein	40.1342	51.9115	39.2839	54.8807	49.9214	43.7796	44.5261	44.0361	42.0071	42.0064	63.4533	41.5381	54.2079	48.3457	47.7025	41.9557	52.4746	50.9687
Os01g0261200	OsNAC8	No apical meristem (NAM) protein domain containing protein	25.6769	36.8485	36.4826	84.9041	81.8462	91.9836	83.3475	134.493	85.7185	138.958	165.007	138.981	184.043	178.07	165.166	159.867	158.777	142.802
Os01g0261500		Similar to Nucleoside-diphosphate-sugar epimerase	18.5264	19.3886	17.8676	17.4343	22.136	17.1154	18.86	21.5368	22.1984	15.6842	8.18817	14.2933	16.7981	11.9812	20.5758	14.3035	16.5471	15.2959
Os01g0261600		Similar to agmatine coumaroyltransferase	0	0	0	0	0	0	0	0	0	0	0	0	0	0.225701	0.201708	0.137093	0.34254	0.467822
Os01g0261700		Similar to Agmatine coumaroyltransferase	0	0	0	0	0	0	0	0	0	0	0	0	0	0	0	0	0	0
Os01g0262000		Similar to agmatine coumaroyltransferase	0	0	0	0	0	0	0	0	0	0	0	0	0	0	0.189461	0.137093	0.344041	0.245275
Os01g0262401		Hypothetical genes	0	0	0	0	0	0	0	0	0	0	0	0	0	0	0	0	0	0
Os01g0262500		TRAM/LAG1/CLN8 homology domain domain containing protein	1.8615	5.72926	6.08533	2.77902	3.58907	3.00616	6.42643	3.8339	2.11204	2.08073	1.96967	2.74847	1.59718	5.20604	2.44818	4.63633	5.51063	7.05546
Os01g0262600	OsGT1	Glycosyltransferase, Pollen wall formatio	32.8559	36.5	29.8504	27.3502	33.4248	30.6792	30.5455	34.6896	26.7094	29.7702	27.0992	33.6985	26.9222	29.3555	28.6017	27.749	35.9958	30.5872
Os01g0262700		Similar to predicted protein	33.4172	38.2849	52.1064	50.9141	56.4977	54.1899	64.2935	43.3666	48.2483	12.9495	5.3333	17.1086	6.83765	9.75111	9.12698	9.15209	9.11792	12.7679
Os01g0263000	prx5	Similar to Peroxidase	0	0	0	0	0	0	0	0	0	25.3781	14.8164	23.7769	5.34331	6.37581	17.2461	17.1453	13.4857	11.6397
Os01g0263300	atp6	Similar to Peroxidase 72 precursor (EC 1.11.1.7) (Atperox P72) (PRXR8) (ATP6a)	0	0	0	0	0	0	0	0	0	278.093	237.876	312.175	64.7446	121.227	194.617	220.378	188.092	254.591
Os01g0263400		Pentatricopeptide repeat domain containing protein	2.1974	1.61269	1.61884	3.11481	3.65243	2.45502	1.58426	2.47545	2.40138	1.48042	0.870649	1.04524	0.728855	0.611075	1.17178	0.758543	1.20001	1.42785
Os01g0263500	OsMed3_1	Similar to predicted protein	10.4644	11.7883	9.91625	8.16329	11.2472	8.41006	9.62247	12.7052	8.70515	11.977	11.975	9.10539	9.0638	9.88745	9.57604	10.9232	8.91086	10.6016
Os01g0263600	Du1L	U5 snRNP-associated 102 kDa protein (U5-102 kDa protein)	2.7576	2.77009	3.62629	4.95491	3.42745	4.60247	3.55693	3.19722	3.79779	3.51529	4.26395	3.23696	3.8621	2.73149	3.6645	2.88242	3.31712	3.94318
Os01g0263900		Hypothetical protein	0	0	0.112379	0	0	0	0	0	0	0	0	0	0	0	0	0	0	0
Os01g0264000	RDD1	Dof transcription factor, Promotion of nutrient ion uptake and accumulatio	0.18377	0.754643	0	3.37982	3.08964	3.03395	1.30129	2.15419	2.03792	2.41518	2.16762	1.58749	1.4914	0.728233	2.04521	0.926355	1.58451	1.97761
Os01g0264100		Similar to UDP-glucose pyrophosphorylase	0	0	0	0	0	0	0	0	0	0	0	0	0	0	0	0	0	0.130655
Os01g0264125		Non-protein coding transcript	0	0	0	0	0	0	0	0	0	0	0	0	0	0	0	0	0	0
Os01g0264400		Conserved hypothetical protein	1.13148	0	0	0	0.600826	0	0	0.950593	0.65717	92.8962	45.3569	59.5248	7.57002	12.7982	46.3589	44.6239	38.2962	39.3468
Os01g0264500		Similar to T11I18.15 protein	25.2513	24.4511	21.1341	29.175	30.2636	25.6164	25.8759	32.8161	32.0494	43.4342	29.4742	32.4565	25.6649	34.0348	45.1552	42.5234	47.6552	42.6897
Os01g0264600		Conserved hypothetical protein	0	0	0	0	0	0	0	0	0	1.75632	0	2.42523	0	0.11913	1.05245	0.32058	1.38659	0.561446
Os01g0264700		Cellular retinaldehyde binding/alpha-tocopherol transport family protein	30.3332	32.4387	18.4245	38.2082	47.4285	34.6227	35.3684	49.4231	38.1211	44.6718	51.6082	43.1519	37.8738	44.5492	55.1353	49.1032	49.518	50.2488
Os01g0264900		Non-protein coding transcript	18.5205	20.7397	12.4832	14.9352	20.8882	11.5022	19.2927	16.3339	17.4277	14.9622	16.0879	19.3336	16.5443	18.1772	13.7133	21.9828	14.5571	21.0979
Os01g0265000	OsGGR2	Geranylgeranyl reductase, alpha-tocopherol synthesi	3.09884	3.61552	2.08282	4.3965	3.63167	4.07842	3.24348	3.93743	5.82872	4.44334	4.11589	4.23425	2.16436	4.51169	3.23699	6.04852	3.83768	2.64062
Os01g0265100	OsARFA1e	Similar to ADP-ribosylation factor	0	0	0	0.479355	0	0	0	0	1.53418	40.7203	19.9321	47.7713	4.45927	11.8771	32.5615	29.3016	33.6997	35.5969
Os01g0265200	OsPAPST1	Mitochondrial carrier protein, Early leaf developmen	35.8352	26.4633	22.1986	28.7406	28.2845	24.9314	29.9871	29.8937	20.8188	15.2923	8.17142	19.3404	9.75982	14.4555	12.1846	13.9553	13.8517	16.9444
Os01g0265400		Conserved hypothetical protein	6.49811	6.85224	10.2595	4.79791	6.10379	7.13331	8.57433	8.15329	9.09489	5.78668	4.22373	7.42338	4.14726	4.31126	4.70958	3.74672	3.80277	4.9417
Os01g0265700		Conserved hypothetical protein	17.719	19.1471	17.7835	17.8261	18.4443	17.2905	17.7568	16.3631	17.882	13.275	9.47054	11.964	9.71563	15.6378	13.1067	12.9835	12.7545	13.7468
Os01g0265800	RBP-P	RNA-binding region RNP-1 (RNA recognition motif) domain containing protein	85.1497	79.6875	69.5118	95.1671	82.7666	77.4805	69.4826	86.2614	69.8731	64.6988	78.8639	71.8719	68.795	74.204	72.9777	77.3231	71.4265	68.5059
Os01g0265900		Similar to translin family protein	12.9702	12.6416	16.1086	14.6263	13.248	8.21485	14.2678	10.9081	14.5451	7.34547	8.44971	3.54747	7.66395	6.91577	7.0852	12.1075	7.92054	8.84032
Os01g0266000		RNA-binding protein Lupus La domain containing protein	17.2868	19.6592	12.9553	16.8892	18.9509	21.3428	22.011	27.1985	18.3111	28.8457	15.1922	31.5904	21.38	27.5161	22.1784	26.1738	27.9098	27.229
Os01g0266100		Similar to RING finger family protein	2.28894	3.67915	1.92273	1.79391	2.91732	1.95684	1.58788	4.45705	2.44987	3.79867	12.758	4.05809	4.20132	1.71934	1.67666	2.22886	1.8783	0.648102
Os01g0266200		Conserved hypothetical protein	25.4001	29.4474	34.5516	25.0773	27.5273	29.1537	28.3897	21.9238	22.7719	14.3133	14.9403	14.3682	7.7462	7.62523	10.6973	6.36157	11.3901	6.61353
Os01g0266400		Conserved hypothetical protein	4.34107	2.85421	3.25966	2.80998	4.26039	2.59064	1.73549	4.2199	4.71568	10.2211	7.43851	7.6413	6.21403	3.07546	7.14044	6.65689	6.3626	3.86817
Os01g0266500		Phenazine biosynthesis PhzC/PhzF protein family protein	41.8294	23.6304	23.5285	21.552	21.2132	19.2633	19.5349	25.66	22.8552	65.5938	59.4289	63.5622	106.692	115.812	109.61	112.993	97.8177	110.279
Os01g0266600	OsPrxII	Thioredoxin fold domain containing protein	26.5219	30.5371	31.5738	32.639	40.1599	35.4533	31.7935	22.2126	43.0024	34.1983	29.0139	28.0499	16.8206	25.5292	17.4657	23.7366	27.7946	18.8859
Os01g0266800		Cystinosin/ERS1p repeat containing protein	84.5618	103.253	120.583	147.713	66.4407	36.8978	48.3423	49.0745	39.4581	32.4599	32.175	29.4683	10.5408	25.7924	33.6143	19.1022	58.02	33.9893
Os01g0267050		Non-protein coding transcript	1.4703	1.48784	3.80648	4.70984	3.42186	1.34164	1.76083	2.81479	2.10261	1.44871	1.61051	0.849847	0.947047	0.088368	0.799395	0.453914	1.38543	1.95883
Os01g0267100		MT-A70 family protein	41.5393	44.0198	59.652	48.6478	43.3557	40.0164	39.7503	37.4649	40.8912	43.4889	32.3856	47.0105	16.969	22.3655	24.1012	23.9743	34.2059	24.777
Os01g0267200	OsRpn11	Similar to 26S proteasome non-ATPase regulatory subunit 14 (26S proteasome regulatory subunit rpn11)	95.9095	75.8485	52.0175	87.9249	95.5677	80.4351	74.3715	101.118	83.1536	98.933	150.469	117.731	125.949	111.547	126.136	111.303	130.67	126.04
Os01g0267300	OsSRP-QKG	Hypothetical conserved gene	0	0	0	2.15541	0.425214	0.285618	0.460251	1.02906	0	4.51511	1.676	3.71603	3.61643	3.96969	3.4869	3.74874	5.40801	3.72399
Os01g0267400		Similar to cell number regulator 5	3.90779	5.14862	5.309	6.22342	9.4903	5.77597	4.90084	4.71041	7.14309	6.32496	10.4308	11.0997	6.86436	6.7707	10.4471	7.93261	8.30906	8.80878
Os01g0267600		Sad1/UNC-like, C-terminal domain containing protein	6.95761	6.67714	5.324	9.21115	6.75732	5.27686	5.2633	7.96329	4.80656	10.7024	16.5986	12.7832	14.9008	11.6797	16.3842	10.6203	13.5034	12.4037
Os01g0267800	OsRLCK29	Serine/threonine protein kinase domain containing protein	0	0	0	1.52847	1.77743	0.709141	0.811016	0.825831	0.446044	2.86886	12.1908	2.40595	10.7255	11.1301	6.55812	5.77472	5.17495	4.96619
Os01g0267900	OsCam1-3	Calmodulin, Ca<sup>2+</sup> sensor, Ca<sup>2+</sup> signallin	70.4172	68.0232	55.6598	84.0098	92.5453	69.7429	79.7539	87.4699	85.6374	223.173	178.079	215.105	195.797	234.274	197.186	245.633	243.533	232.746
Os01g0268000		Hypothetical protein	0	0	0	0	0	0	0	0	0	0.324406	0.338771	0	0.184201	0.489299	0	0	0	0
Os01g0268100	OsZIFL1	Similar to Major facilitator superfamily antiporter	5.42062	5.99506	5.04066	21.0354	21.6474	10.4601	13.0287	16.7653	9.67609	7.64437	20.1537	6.99277	27.9363	19.3602	16.6784	17.1575	14.9323	13.945
Os01g0268201		Non-protein coding transcript	0	0	0	0	0	0	0	0	0	0	0	0	0	0	0	0	0	0
Os01g0268300		Similar to DNA gyrase B subunit	18.3257	23.6442	32.2418	25.6629	28.8849	32.0515	33.6194	19.7589	25.2507	7.35535	2.78233	7.1723	2.33509	6.77439	12.1757	6.97216	9.88231	9.36243
Os01g0268600		Glycoside hydrolase, family 31 protein	2.73713	2.99565	11.9128	12.6184	10.9756	9.23368	6.24955	8.18588	6.48943	1.01725	1.3766	0.771612	1.53728	1.93576	0.76392	1.4521	1.24636	0.756288
Os01g0268700	OsSTA10	Protein of unknown function DUF617, plant domain containing protein	0	0	0	0	0	0	0	0	0	0	0	0	0	0	0	0	0	0
Os01g0268733		Hypothetical gene	0	0	0	0	0	0	0	0	0	0	0	0	0	0	0	0	0	0
Os01g0268800	OsRhmbd2	Ubiquitin-associated/translation elongation factor EF1B, N-terminal, eukaryote domain containing protein	30.979	27.933	31.9405	39.1827	37.3246	37.5429	39.8243	53.3802	35.1337	39.6935	54.7407	41.4239	43.9076	38.5921	41.3526	38.7203	41.951	37.553
Os01g0268900		Conserved hypothetical protein	23.9252	19.5959	39.7477	20.6262	22.7094	27.7804	31.8541	20.8914	27.1409	4.49482	2.84738	4.98969	2.67498	3.27917	4.14736	6.63672	4.60515	4.78951
Os01g0269000		Similar to Hydroxymethylglutaryl-CoA lyase	37.8291	29.6843	28.0528	50.6436	35.3946	36.8388	25.7486	33.4793	27.3922	98.4917	95.291	93.8358	112.477	97.8477	82.6586	77.4246	86.8896	78.9171
Os01g0269100		Similar to Rab proteins geranylgeranyltransferase component A 2 (Rab escort protein 2) (REP-2) (Choroideraemia-like protein)	21.8511	19.2197	15.0499	25.7974	24.0753	21.8709	20.6981	23.5843	21.296	22.1227	26.8075	25.1708	23.938	19.9635	25.5934	24.4372	24.1775	22.1884
Os01g0269500		Conserved hypothetical protein	0.606702	1.65065	1.14136	2.09512	1.07816	1.8111	1.13269	1.31082	1.34334	0.703231	0.484349	0.903509	1.40524	2.3615	1.48433	1.79145	2.57658	1.94118
Os01g0269550		Hypothetical protein	0.430305	0.440825	0.441059	0.389658	0.329391	0.257104	0.546151	0.414725	0.437744	0.291837	0.148073	0.409411	1.00453	1.01879	0.685568	0.215263	1.22874	0.79446
Os01g0269800		NB-ARC domain containing protein	0	0	0.075626	0	0.052207	0	0.003357	0	0	1.56171	0.396145	1.10043	0.764814	0.433589	1.29627	0.703112	1.47078	1.65806
Os01g0269900		Actin/actin-like family protein	15.9711	14.9331	14.4921	13.2505	11.7109	10.0209	11.8232	11.5505	12.1234	8.84945	9.06593	10.4593	10.5722	10.9392	10.97	11.254	9.09854	10.3328
Os01g0269950		Hypothetical protein	0	0	0	0	0	0	0	0	0	0	0	0	0	0	0	0	0	0
Os01g0270100		Similar to Cysteine protease inhibitor	63.1979	57.4759	50.8344	112.061	95.9623	87.431	69.0972	79.0667	73.2959	103.919	109.959	117.738	168.894	186.191	146.089	155.782	147.364	148.912
Os01g0270300	prx4	Similar to Cationic peroxidase isozyme 40K precursor	1.37151	0.485997	1.13982	1.0917	0.709212	0.239136	1.76639	0.286311	1.27749	83.9226	36.6471	93.9599	16.0566	33.56	68.8375	96.9757	81.7378	88.7301
Os01g0270501		Hypothetical protein	0	0	0	0	0	0	0	0	0	0.231976	0.24169	0.497925	0	0.268105	0	0	0	0
Os01g0270700		Phosphatidylinositol 3-/4-kinase, catalytic domain containing protein	0	0	0	0	0	0	0	0	0	0	0	0	0	0	0	0	0	0
Os01g0271000		Conserved hypothetical protein	22.5503	16.2199	17.0024	23.5004	22.4572	20.4736	18.8024	19.6093	19.0547	16.2236	4.92256	21.9025	8.2498	10.8883	14.9423	13.1543	15.2502	14.0693
Os01g0271200		Similar to Glutamyl-tRNA synthetase	3.14329	3.99426	2.63313	2.4683	2.23716	1.89013	2.36463	1.21795	2.65834	6.09614	5.98636	7.21013	7.38131	6.24263	9.50659	7.05448	7.99937	7.79093
Os01g0271400	OsClpR4	Peptidase S14, ClpP family protein	66.5986	71.7362	83.1767	86.9756	90.8525	81.8842	90.459	64.1886	81.6507	19.0604	15.7112	21.9045	22.2357	20.9581	20.7433	19.3823	15.0334	20.4346
Os01g0271500		Similar to RUB-activating enzyme (Ubiquitin activating enzyme E1-like protein)	42.6592	41.7765	37.5629	45.7535	45.2207	49.5959	38.6252	50.3881	39.3017	33.9234	27.8074	41.1881	30.9377	47.0146	41.657	37.4387	40.2272	47.2453
Os01g0271700		Conserved hypothetical protein	13.2078	11.5273	8.93512	9.72882	8.13538	6.68663	10.3884	12.0517	7.70246	8.01584	7.11341	7.90708	3.53796	5.50198	5.26515	6.5459	3.88681	5.40194
Os01g0272600	OsRDN	Similar to Root determined nodulation 1	4.35827	1.44562	1.37072	6.64009	7.78808	11.1404	8.75631	10.1808	7.96869	24.5308	28.328	21.8204	29.2272	19.2594	29.3775	21.6353	24.9606	22.6831
Os01g0272650		Hypothetical protein	0	0	0	0	0	0	0	0	0	0	0	0	0	0	0	0	0	0.036711
Os01g0272700	OsENODL3	Hypothetical conserved gene	0	0	0	0	0	0	0	0	0	0.33361	0.50152	0	0	0	1.60828	0	0	1.17138
Os01g0272800		Conserved hypothetical protein	182.244	183.068	190.71	161.515	157.43	175.019	160.307	134.387	172.223	9.47891	6.26349	8.81752	10.067	17.8569	7.01976	11.4784	9.96053	7.60172
Os01g0272850		Hypothetical protein	0	0	0	9.01222	0	0	0	0	0	0	0	0	0	0	0	0	0	0
Os01g0272901		Conserved hypothetical protein	0	0	0	0	0	0	0	0	0	0	0	0	0	0	0	0	0	0
Os01g0273000	DSS1/SEM1	Similar to 26 proteasome complex subunit DSS1 (Deleted in split hand/split foot protein 1) (Split hand/foot deleted protein 1)	73.2413	61.9599	48.0824	42.4499	61.8167	45.5517	42.3145	77.7131	53.6314	87.795	85.4065	91.4098	71.8921	71.6188	89.1607	83.3099	71.3108	64.0867
Os01g0273100	OsUBC27	Similar to Ubiquitin conjugating protein-like (Ubiquitin-conjugating enzyme) (Ubiquitinating enzyme)	0	0	0	0	0.290301	0	0	0	0	22.4365	7.62179	15.9447	1.95353	5.14264	19.3274	24.5383	24.1165	17.0045
Os01g0273150		Hypothetical gene	0	0	0	1.06845	0	0.371511	0	0	0	0.906161	0.461997	0	0	0	0	0	0	0.514165
Os01g0273200		Conserved hypothetical protein	0	0	0	0	0	0	0	0	0	0	0	0	0	0	0	0	0	0
Os01g0273300		BSD domain containing protein	16.8235	17.1266	19.8151	28.0501	24.2694	20.1724	21.1296	23.8142	22.8446	25.5776	32.5869	25.4314	48.1189	32.855	31.0659	28.4339	27.1775	28.3118
Os01g0273500		Heat shock protein DnaJ, N-terminal domain containing protein	19.3391	22.5024	24.4994	23.0924	22.9904	24.5326	24.327	25.5644	18.7964	22.3129	18.4308	20.59	16.5891	10.4127	18.4738	19.2589	19.8866	19.3171
Os01g0273800	OsYUCCA9	FAD-dependent pyridine nucleotide-disulphide oxidoreductase domain containing protein	0.424964	0.742564	1.39849	6.81452	6.81015	12.2388	14.2357	10.1588	16.691	6.31352	3.79049	5.48814	8.52288	4.21828	4.64026	7.11513	6.3065	3.37835
Os01g0273850		Hypothetical gene	0	0	0	0	0	0	0	0	0	0	0	0	0	0	0	0	0	0
Os01g0273900		Conserved hypothetical protein	0	0	0	0	0	0	0	0	0	0	0	0	0	0	0	0	0	0
Os01g0274100	OsYUCCA10	Similar to disulfide oxidoreductase/ monooxygenase/ oxidoreductase	3.82745	0.978329	0.475982	0.191036	0	0	0	0	0	0	0	0	0	0	0	0	0	0
Os01g0274201		Hypothetical gene	0	0	0	0	0	0	0	0	0	0	0	0	0	0	0	0	0	0
Os01g0274300		Hypothetical protein	0	0	0.962878	0	0	0.71902	0	0.359648	0	0	0	0	0	0	0	0	1.32986	0.323646
Os01g0274500	OsEXPA11	Similar to Expansin-A11	0	0	0	0	0	0	0	0	0	8.9939	3.85425	10.229	0.217436	2.54467	18.1878	25.3095	18.024	9.28063
Os01g0274601		Hypothetical gene	0	0	0	0	0	0	0	0	0	0	0	0	0	0	0	0	0	0
Os01g0274800	CSA	R2R3-type MYB transcription factor, Sugar partitioning into anthe	0.647945	0	0	0	0	0	0.216611	3.19751	0	6.71753	37.2643	5.20062	23.69	11.6804	11.7711	11.5151	10.4274	9.33159
Os01g0274901		Hypothetical conserved gene	0	0	0	0	0	0	0	0	0	0	0	0	0	0	0	0	0	0
Os01g0275200	OsAGO15	Similar to Protein argonaute 15	0	0	0	0	0	0	0	0	0	0	0	0	0	0	0	0	0	0
Os01g0275300		Conserved hypothetical protein	57.7525	55.4134	58.8395	111.642	92.7967	114.473	97.5713	85.8306	92.5842	27.575	18.3897	20.3863	23.2575	21.912	28.1724	32.5209	31.0499	30.3486
Os01g0275500		Similar to Protein argonaute 15	0	0	0	0	0	0	0	0	0	0	0	0	0	0	0	0	0	0
Os01g0275600	OsAGO4a	Similar to Argonaute 4 protein	54.2822	58.9719	59.9192	54.9631	61.0867	54.0074	60.4814	53.7042	58.1334	35.056	14.8948	33.9335	16.5116	23.7158	30.0501	32.3512	35.5663	27.8269
Os01g0275700		Non-protein coding transcript	0	0	0	0	0	0	0	0	0	0	0	0	0	0	0	0	0	0
Os01g0275800		Hypothetical gene	0.549595	1.63918	1.49	1.15731	1.49436	1.96383	1.04148	0	1.09723	2.57535	0	0.530095	1.72264	0	0.466054	0	0	1.37383
Os01g0275900		Hypothetical conserved gene	12.5033	12.6205	15.9695	21.6503	25.1326	19.1711	18.6501	17.3872	16.5665	12.0662	7.74585	10.1706	13.0097	19.7962	17.8842	15.785	15.2033	13.9999
Os01g0275950		Hypothetical conserved gene	6.6238	10.1246	12.0511	17.7015	18.8124	15.8724	16.8963	11.2464	21.6617	11.3792	5.93962	6.83136	9.22475	9.68535	8.26356	6.19798	8.66329	10.48
Os01g0276000		Similar to 60S ribosomal protein L30	180.139	151.922	84.2432	119.118	128.24	125.733	126.466	180.97	153.028	333.2	235.552	292.671	189.776	236.124	297.27	336.53	345.06	312.008
Os01g0276033		Non-protein coding transcript	0	0	0	0	0	0	0	0	0	0	0	0	0	0	0	0	0	0
Os01g0276066		Non-protein coding transcript	6.26532	0.792082	1.48892	0.855997	0	0	0.938256	2.13795	3.3584	0.480757	2.78299	0.672555	0.325728	1.06438	1.29312	0.831619	0	0.517567
Os01g0276100	OsIDHa	Similar to 3-isopropylmalate dehydrogenase, chloroplast precursor (EC 1.1.1.85) (Beta-IPM dehydrogenase) (IMDH) (3-IPM-DH)	62.3789	49.4937	47.726	62.8617	66.4456	70.1169	59.1722	86.5751	68.7779	112.03	150.98	113.599	93.1304	74.3802	94.2544	80.8776	95.1188	98.2702
Os01g0276200	OSVDAC7	Similar to Mitochondrial import receptor subunit TOM40	9.11572	10.8381	8.02815	9.07877	9.85412	9.46884	8.94323	17.2491	15.0863	22.226	9.44697	22.0879	7.14072	17.5171	20.9579	24.7724	20.1442	20.7183
Os01g0276300	OsEnS-4	Similar to Group 3 late embryogenesis abundant protein (Fragment)	0	0	0.415381	0	0.803896	0	0	0	0	0	0	0.41223	1.90545	0	0	0	0.850635	0
Os01g0276400		Similar to presenilin	10.108	11.6972	12.4473	16.3235	14.3957	13.5693	11.2664	16.0135	12.3728	13.5872	13.9501	14.555	19.4424	20.6132	12.5016	13.0394	16.4651	15.9812
Os01g0276500		Similar to Histidine biosynthesis bifunctional protein hisIE, chloroplast precursor [Includes: Phosphoribosyl-AMP cyclohydrolase (EC 3.5.4.19) (PRA-CH); Phosphoribosyl-ATP pyrophosphatase (EC 3.6.1.31) (PRA-PH)]	10.2985	11.0981	12.979	9.98156	14.5034	13.2808	17.5994	9.70775	17.4548	26.3831	16.2207	24.3102	12.8775	17.8952	19.4322	21.0474	27.4232	20.0171
Os01g0276600	OsSTA11	Zinc finger, RING/FYVE/PHD-type domain containing protein	6.15822	9.53751	9.38853	12.3207	12.8425	11.7565	17.6158	11.8328	12.3988	29.9443	22.6902	24.9669	20.4564	32.0209	32.5693	34.4088	34.4677	33.7265
Os01g0276650		Non-protein coding transcript	0	0	0	0	0	0	0	0	0	0	0	0	0	0	0	0.516584	0	0
Os01g0276700		Similar to Pyruvate kinase, cytosolic isozyme (EC 2.7.1.40) (PK)	13.24	20.5403	11.5729	14.7921	19.7598	21.6577	21.6199	47.1939	22.0073	36.9377	23.3765	26.242	14.3756	18.0609	22.4105	19.9247	21.9816	22.5122
Os01g0276800	Gas2	Glucosidase II beta subunit, Potential switch between programmed cell death and autophag	53.936	60.3248	46.7399	66.8566	69.5153	67.5504	69.8776	74.3857	59.7829	59.7906	57.6763	62.7203	56.1965	71.3608	60.8951	64.2228	65.8585	68.5869
Os01g0276900		Conserved hypothetical protein	9.46289	11.4269	2.74683	7.17812	0.636778	1.15582	1.8715	7.68445	1.66434	1.17464	10.2558	0	18.5816	4.13543	1.34516	0.34865	2.13168	0.965549
Os01g0277100		Hypothetical protein	0	0.385626	0	0	0	0.305948	0	0	0.30279	0	0	0	0	0	0.153839	0	0	0.592379
Os01g0277500	OsDof4	Dof (DNA binding with one finger) transcription factor, C2-C2 zinc finger transcription factor, Regulation of flowering tim	5.49935	5.56987	6.69518	5.59361	4.5878	4.64686	6.35323	3.73397	4.84085	5.39981	2.84816	6.16804	1.75312	3.45281	3.20969	5.08828	4.70601	4.91765
Os01g0277600	osALA2	Similar to aminophospholipid ATPase	11.948	15.8519	12.6805	17.4205	19.1977	16.3622	18.6322	15.5731	13.6462	21.7756	23.552	20.01	21.2848	23.0251	20.5584	16.668	18.4302	17.7506
Os01g0277700		Similar to Glycosyl hydrolases family 17 protein	22.1473	23.5277	18.1746	29.6671	23.6528	24.162	23.9418	22.4891	23.6176	28.7084	17.9706	22.7752	14.9492	24.3842	27.428	27.335	24.8656	25.0889
Os01g0278000	OsVQ1	VQ domain containing protein	2.71252	3.33842	6.48455	0	0.21779	3.2237	2.14344	2.25211	0.797104	4.86122	4.27327	3.87402	4.90055	2.1	4.3232	3.28792	3.22053	4.86508
Os01g0278050		Hypothetical conserved gene	0	0	0	0	0	0	0	0	0	0	0	0	0	0	0	0	0	0
Os01g0278100		Conserved hypothetical protein	0.401408	0.174428	0	0	0	0	0.136811	0.355368	0.881296	2.13191	0.418445	1.2853	2.17969	1.58783	0.555815	0	1.44359	0
Os01g0278200		Similar to Ran-binding protein 17	4.29849	7.09949	7.1192	6.78048	8.45126	8.75517	9.55539	8.00546	7.1668	11.9249	7.45653	8.44523	6.77275	7.85951	8.16546	7.1168	9.9382	11.1017
Os01g0278466		Non-protein coding transcript	15.9864	11.7306	15.2724	13.2761	12.328	13.7552	14.9448	14.387	16.165	26.6293	15.8635	21.4964	19.3593	13.8307	26.9883	20.8079	27.7143	17.7555
Os01g0278600	OsDegp1	PDZ/DHR/GLGF domain containing protein	5.46116	3.16471	4.42607	5.05035	4.77017	5.00516	4.65496	4.06503	5.79584	1.94712	3.39919	4.07057	3.42774	4.69049	2.21581	1.36946	2.74384	2.63613
Os01g0278900	RPL5	Similar to 50S ribosomal protein L40	150.406	125.219	214.997	125.696	160.307	184.723	226.641	154.568	188.604	0.650643	0	0.503277	0	0	0	1.76669	1.92593	1.61635
Os01g0278950	OsSub1	Similar to predicted protein	1.22916	1.31643	0.479459	0.563572	0.376574	0	0	0.825425	0.542729	10.6764	2.91889	8.62263	2.42613	6.50782	6.03026	5.08354	5.30767	5.15334
Os01g0278975		Hypothetical protein	0	0	0	0.109369	0	0	0	0	0	0	0	0	0	0	0.048314	0	0	0
Os01g0279000	OsSub1	Zinc finger, DHHC-type domain containing protein	0	0	0	0	0	0	0	0	0	3.142	1.12868	3.85445	0.239875	1.02747	0.709269	1.4551	0.996172	1.64486
Os01g0279100	OsCRD1	Subunit of magnesium-protoporphyrin IX monomethyl ester cyclase (EC:1.14.13.81), Core component of FLU-YGL8-LCAA-POR complex, Chlorophyll biosynthesis, Chloroplast developmen	107.175	122.118	156.426	173.966	152.632	184.147	163.036	84.4686	126.414	1.28822	0.971485	2.18457	1.6923	0	2.88576	2.69508	1.86605	1.43256
Os01g0279200		Similar to COP9 signalosome complex subunit 2	46.6088	51.7345	41.4314	50.7329	47.9057	51.6738	48.6696	51.6561	47.1276	40.8417	44.2887	44.3029	48.5783	51.01	48.8398	50.6911	50.0955	53.7578
Os01g0279300	OsCaM3	Similar to Calmodulin 1 (Fragment)	103.306	98.5147	60.6397	194.754	170.664	131.571	106.639	120.127	102.684	293.932	297.524	270.583	293.319	233.453	280.157	266.618	228.212	244.916
Os01g0279400	OsZIFL2	Major facilitator superfamily antiporter	4.71102	5.75467	12.8788	9.18067	11.6255	9.2843	16.9114	13.379	16.9382	1.03981	0	1.11461	0	0.273152	1.41502	0.680771	0.32568	0.767974
Os01g0279500		Hypothetical gene	0	0	0	0	0	0	0	0	0	0	0	0	0	0	0	0	0	0
Os01g0279700	OsPT21	Major facilitator superfamily protein	157.615	142.497	142.24	130.759	121.986	111.759	97.0428	108.987	102.493	0.968124	2.60607	1.10774	0.936316	0.659146	0.991851	1.65056	0.835504	0.620116
Os01g0279800		Similar to LRR protein	46.2724	44.2538	59.8911	47.2392	52.2543	46.4468	56.103	49.406	67.3357	50.5027	30.2094	46.8331	31.0824	45.1958	50.4033	61.211	47.4289	49.7479
Os01g0279900	OsbZIP03	Similar to Transcription factor TGA6 (AtbZIP45). Splice isoform 2	23.9695	26.3319	21.4475	26.9204	23.6972	22.0907	18.4856	18.6953	19.1661	20.2591	13.2971	17.868	20.4349	18.9817	22.0171	19.1596	20.5501	20.6061
Os01g0280000		Similar to Histone mRNA exonuclease 1	23.6677	33.791	25.8763	33.933	30.1506	34.0296	31.4895	36.4114	25.9063	44.0596	39.6179	54.1053	48.9272	55.463	53.9966	43.6978	53.8875	51.4665
Os01g0280200		IQ motif, EF-hand binding site domain containing protein	0	0	0	0	0	0	0	0	0	0	0	0.384522	0	0	0.354284	0	1.16365	0.606824
Os01g0280400		DNA-binding protein	1.91239	3.74962	1.78449	2.46221	2.70608	2.92092	2.7962	3.28112	4.28855	4.35501	2.97529	3.54942	1.69309	2.78726	3.78746	2.2934	3.7935	4.2618
Os01g0280500		Similar to Eukaryotic translation initiation factor 6 (eIF-6) (B4 integrin interactor) (CAB) (p27(BBP)) (B(2)GCN homolog)	0	0	0.609647	0.576085	0	0.827101	0	1.44063	0	0	5.67049	0.455625	0.682404	1.25615	3.31298	2.54296	0.964549	1.24807
Os01g0280600		Conserved hypothetical protein	0	0	0	0	0	0	0	0	0	0	0	0	0	0	0	0	0	0
Os01g0281000	OsFbox006	Cyclin-like F-box domain containing protein	14.4072	12.9912	16.5451	49.5106	42.7436	30.4193	27.3413	16.7292	28	176.793	49.8062	163.805	55.5277	94.2879	85.0821	106.528	98.3205	86.0209
Os01g0281050		Hypothetical protein	0	0	0	0	0.063973	0	0	0	0	0.096191	0	0.187468	0	0	0	0	0	0.166518
Os01g0281100		Conserved hypothetical protein	0.69206	0.329266	0	0.465874	0	0.273502	0.434672	0	0	1.46494	0	0	2.12965	1.85566	2.03391	0.876869	1.4812	0.918295
Os01g0281200	OsCycB1	Similar to Type B-like cyclin (Fragment)	0	0	0	0	0	0	0	0	0	0	0	0	0	0	0	0	0.284374	0.393547
Os01g0281250		Hypothetical protein	0	0	0	0	0	0	0	0	0	0	0	0	0	0	0	0	0	0
Os01g0281301		Protein of unknown function DUF1645 domain containing protein	0	0	0	0	0	0	0	0	0	12.6287	6.72784	6.98798	5.78937	7.11279	4.38635	6.26713	6.16749	5.62657
Os01g0281400		Coatomer, beta subunit domain containing protein	58.2939	64.4826	33.072	61.472	65.9913	61.2479	56.0637	78.0031	49.9159	81.3654	83.5399	73.6612	67.0893	74.6567	71.1418	70.0304	79.0088	75.212
Os01g0281600	OsENODL4	Cupredoxin domain containing protein	0.679482	0	1.31504	0	0.528172	0	0.970968	0	0.612756	0.865312	0	0	0	0	0.873578	0	0.767722	1.35468
Os01g0282251		Similar to CAA30375.1 protein	0	0	0	0	0	0	0	0.022235	0	0	0.027726	0	0.004614	0	0.012775	0	0.003893	0
Os01g0282800	OsTUB1	Similar to Tubulin beta-5 chain (Beta-5 tubulin)	2.51975	1.2347	2.95419	0.917354	1.07594	0.201489	3.96483	0.785265	3.24788	203.255	80.6321	214.091	12.3309	69.2323	105.172	123.271	117.532	136.941
Os01g0282866		Hypothetical protein	0	0	0	0	0.100264	0	0	0	0	0	0.188359	0.305508	0	0	0	0	0	0
Os01g0283000		Conserved hypothetical protein	1.9611	0.83215	1.70415	0.515807	1.61432	1.29629	0.778528	1.41003	0.665342	2.37299	1.92978	3.16785	1.20777	1.7242	1.47606	1.97262	3.43299	2.20437
Os01g0283100		Similar to Ferripyochelin-binding protein-like	57.5089	57.7018	49.4928	64.6627	64.0801	59.733	60.967	52.556	55.1388	121.619	85.1861	120.034	57.4775	91.3993	102.609	109.22	119.428	106.652
Os01g0283300		Conserved hypothetical protein	93.1765	86.1775	80.5523	556.033	317.511	266.775	178.52	183.313	161.616	503.122	296.839	523.008	1364	1992.69	1179.06	1317.86	1249.32	1295.8
Os01g0283400		Conserved hypothetical protein	0	0.453741	0	0.319496	0.291232	1.14812	1.1924	0	0	0.685323	0.307059	0	0.69324	0.967052	1.73312	0.673944	2.02871	1.13697
Os01g0283500	OsRhmbd3	Similar to predicted protein	21.0118	11.1009	12.2904	11.9277	13.5286	13.1511	10.4324	14.4832	11.3622	15.7113	13.4532	13.0378	12.7999	14.8386	17.6028	11.3391	16.6445	17.4033
Os01g0283600	OsCCR4	Similar to Cinnamoyl CoA reductase	0	0	0.200832	0	0	0	0	0	0	0.9001	0.851355	3.02234	0.428837	0.455117	3.92427	4.07613	3.72398	7.94523
Os01g0283700	OsCCR5	Similar to Cinnamoyl-CoA reductase (EC 1.2.1.44)	4.99255	2.96301	0.848185	0.7689	0	0	0	2.20741	1.34739	0	0	0	0	0	0	0	0	0
Os01g0284300		Protein kinase, catalytic domain domain containing protein	0	0	0	0	0	0	0	0	0	0	0	0	0	0	0	0	0	0
Os01g0284500	GER4	Similar to Nectarin 1 precursor (EC 1.15.1.1) (Superoxide dismutase [Mn])	0	0	0	0	0	0	0	0	0	1750.71	794.231	1628.76	180.181	171.454	444.021	362.99	324.323	357.741
Os01g0284700	OsCYP20-3	Similar to Peptidyl-prolyl cis-trans isomerase	17.68	25.4867	19.5804	29.6	30.9885	35.404	38.8105	33.669	40.1814	13.3009	12.2431	16.9747	11.9069	12.5433	12.3312	17.0162	15.0251	19.1993
Os01g0284900		Conserved hypothetical protein	2.3057	1.14963	0.178457	14.4898	8.79167	4.62805	2.56897	4.38289	4.99584	2.56351	7.09884	4.01647	14.7524	2.81875	5.39441	5.24172	4.27007	5.40338
Os01g0285200		Conserved hypothetical protein	0	0	0	0	0	0	0	0	0	0.174697	0.099149	0.092364	0	0	0	0.100914	0.234373	0.314922
Os01g0285300	OsMYB55/61	Myb transcription factor domain containing protein	0	0.34223	0.664041	0.398275	0.649527	0	0	0	0.595763	13.3364	4.30253	14.6897	1.47693	4.048	7.56063	9.22862	10.4103	7.2072
Os01g0286000		Snf7 family protein	4.27159	4.35527	5.13702	5.63374	5.67113	5.47431	6.57519	9.38124	6.39148	8.47947	7.23743	6.14621	9.9258	8.65156	6.99187	9.69654	15.4663	8.21035
Os01g0286100	PIL15	Phytochrome-interacting factor-like protein, Basic helix-loop-helix factor, Repression of seedling growth in the dar	30.0418	24.3735	22.4367	21.6436	19.6098	15.5348	13.5604	16.0868	11.7076	0.562372	1.86081	0.413611	3.87789	0.160423	0.796118	0.368215	1.14774	0.289177
Os01g0286200		Hypothetical protein	0	0.375174	0.126905	0.366737	0	0.249924	0.411217	0.076008	0.270966	0	0.091324	0.583419	0	0.36339	0	0.234161	0	0.326716
Os01g0286500		Conserved hypothetical protein	1.38328	1.1104	0.991306	1.07243	0.708968	0	1.94669	1.07852	2.01226	0	0	0	0	0	0	0.406559	0	2.01303
Os01g0286550		Hypothetical gene	0	0	0	0	0	0	0	0.007656	0	0	0	0	0	0	0	0	0	0
Os01g0286600	PPX	Similar to Plastidal protoporphyrinogen oxidase	11.2228	12.034	17.2871	21.8027	19.3762	26.0535	26.7944	11.3319	21.8422	0.993527	0.707113	0.856196	0.502012	0	0.927647	0.472809	0.781106	0.818691
Os01g0286900	OsIAA4	Similar to Auxin-responsive protein IAA31 (Indoleacetic acid-induced protein 31)	0	0	1.08413	0	0.53739	2.13231	0	0	0	1.50833	2.77551	1.20382	0.9617	2.96287	2.52626	2.47257	3.05374	4.31146
Os01g0287400		Similar to Hydrophobic protein LTI6A (Low temperature-induced protein 6A)	4.06896	1.51717	0.540687	2.62189	4.06447	0.775391	1.98921	1.12454	0.791654	1.16076	3.17617	0	13.9635	9.6086	5.69731	11.5444	10.8201	9.61578
Os01g0287600	Cht10	Similar to Chitinase 10	1.64722	1.87852	4.07382	2.3298	2.05219	0	3.33187	5.89931	0.811601	23.8504	30.0686	26.5155	38.8331	23.9405	31.9748	38.8186	31.2452	35.4907
Os01g0287700		Hypothetical conserved gene	10.818	12.4899	10.4017	8.75472	11.1981	11.3788	11.73	9.29986	11.1388	11.2086	13.783	12.3262	13.5322	7.50188	11.466	8.83186	8.73419	10.4229
Os01g0287900		Hypothetical protein	0	0	0	0	0	0	0	0	0	0	0	0	0	0	0	0	0	0
Os01g0288200		Conserved hypothetical protein	0	0	0	0	0	0	0	0	0	7.27363	1.79932	3.59543	0	0	4.52587	7.87574	5.26381	4.99378
Os01g0288700		Hypothetical gene	0.504263	0	0	0	0	0	0	0	0	0	0	0	0	0.322042	0	0	0	0
Os01g0288800		Conserved hypothetical protein	0	0	0	0	0	0	0	0	0	0.619068	0.751845	0	3.09351	0.795039	0	0.420093	0	0
Os01g0289100		Conserved hypothetical protein	0	0	0	0	0	0	0	0	0	0	9.59947	0	24.1259	15.6483	10.2244	10.0901	2.51344	3.62731
Os01g0289600	OsWRKY9	Similar to WRKY transcription factor 28	5.43173	16.8878	11.9514	217.437	178.063	154.522	127.219	137.227	157.84	17.1079	30.0721	14.7016	31.2941	31.7638	35.4361	32.0866	30.8775	33.4024
Os01g0289732		Similar to WRKY transcription factor 6-like (WRKY transcription factor 9)	0	0	0	0.770786	0.664902	0.719251	0	0	0.314707	2.99065	1.39879	2.20351	7.18596	9.59244	6.3256	6.96213	5.38825	5.09064
Os01g0289750		Non-protein coding transcript	0	0	0	0	0	0	0	0	0	0	0	1.15395	0	0	0	0	0	1.14095
Os01g0289900		Transferase domain containing protein	0	0	0	0	0	0	0	0	0	0.598071	0.341722	0.88443	0	0.421268	1.42608	2.13705	1.51469	0.989189
Os01g0289950		Conserved hypothetical protein	0	0.170519	0	0	0	0	0	0	0	2.66569	3.81661	3.06136	1.5696	1.35426	1.53503	2.05098	2.52124	2.77119
Os01g0290000		Similar to Cyprosin precursor (EC 3.4.23.-) (Fragment)	311.967	336.969	427.721	623.354	646.542	596.497	586.741	380.263	592.317	202.711	95.6981	195.852	178.116	301.584	271.412	237.929	244.616	293.308
Os01g0290100		Pyridoxal phosphate-dependent transferase, major region, subdomain 1 domain containing protein	31.3097	35.068	34.0521	51.9977	57.7929	46.5972	46.6207	39.4317	46.4327	70.2335	68.1979	70.694	70.6325	74.1371	66.1693	70.8471	69.3616	81.2304
Os01g0290600		Similar to isopenicillin N epimerase	1.78568	0.926583	1.36235	2.83272	2.65699	1.37895	2.94705	3.75411	3.63564	46.6388	34.3884	37.7024	29.7973	35.6443	47.2025	43.3796	38.8827	53.2801
Os01g0290650		Non-protein coding transcript	1.50634	2.02417	1.878	3.24432	3.10478	3.77084	5.01562	3.14893	5.14169	31.5409	16.0151	29.2269	16.7424	22.8553	19.8342	16.7351	16.1823	26.17
Os01g0290700	OsABCB1	Similar to CjMDR1	40.645	21.108	12.0634	8.24585	10.7594	16.1113	15.0849	36.3723	16.1238	74.3617	109.93	72.4866	63.379	60.9365	84.9891	70.3108	65.3671	77.66
Os01g0290800		Hypothetical protein	0.331454	0.182285	0.929276	1.99375	1.60809	2.35827	2.42536	1.43791	2.28758	13.6856	11.0079	13.9129	7.20626	8.21416	7.31755	9.17843	7.08087	8.17184
Os01g0290901		Non-protein coding transcript	0	0	0	0	0	0	0	0	0	0	0	0	0	0	0	0	0	0
Os01g0291500	OsAT4	Transferase family protein	2.72922	3.84272	0.475048	1.85742	3.11892	1.60413	1.07124	3.76885	2.52494	371.07	351.116	341.078	66.9008	124.911	146.41	128.948	131.729	126.426
Os01g0291733		Hypothetical protein	0	0	0	0	0	0	0	0	0	0.236517	0.391744	0.224561	0.516044	0	0.642384	0.197559	0	0.09748
Os01g0292200	OsCIPK01	Serine/threonine protein kinase domain containing protein	630.966	436.997	146.594	97.2144	106.225	94.8472	85.7833	174.362	104.318	75.4172	103.718	66.3516	100.595	71.2634	74.9874	65.7568	65.0653	82.4573
Os01g0292250		Non-protein coding transcript	3.37069	1.79138	0.530494	0.609212	0	0.774168	0.340627	0.227081	0.349972	0	0	0.651475	0.817144	0	0	0	0	0
Os01g0292700	OsIF	Intermediate filament, Cytoskeleton protein, Tolerance to salinity and heat stres	7.42711	4.18785	6.93145	13.418	8.42199	15.6447	11.2271	8.3808	7.38822	0	0	0	0	0	0	0	0	0
Os01g0292900	OsSPL1	Similar to Squamosa-promoter binding-like protein 2	33.4995	47.0203	43.33	84.898	78.1637	82.4752	69.4793	92.1021	70.3631	55.8266	76.1493	62.0294	104.452	72.6429	77.4741	66.5512	79.7654	75.7869
Os01g0293000	OsSAMS3	S-adenosyl-l-methionine synthetase, Histone H3K4me3 and DNA methylation, Regulation of gene expression related to flowerin	1.09769	1.36951	1.16574	0.331026	1.47614	2.23766	1.76081	2.42477	1.3911	0.279446	0	0	0.662564	0.53262	0.395216	0	0.237596	0
Os01g0293100	OsbHLH142	bHLH transcription factor, Control of anther cell differentiation, Pollen developmen	0	0	0	0	0	0	0	0	0	0	0	0	0	0	0	0	0	0
Os01g0293200		Similar to predicted protein	5.28461	7.74723	5.30446	5.09065	4.26921	5.29314	4.02532	6.81463	5.48705	2.93519	1.24439	4.52541	2.73719	3.57147	3.87685	3.82137	4.18092	3.28549
Os01g0293501		Hypothetical protein	0	0	0	0	0	0	0	0	0	0	0	0	0	0	0	0	0	0
Os01g0293800		Hypothetical protein	0	0	0	0	0	0	0	0	0	0	0	0	0	0	0	0	0	0
Os01g0293900	prx8	Similar to peroxidase 1	0	0	0	0	0	0	0	0	0	0	0	0	0	0	0	0	0	0
Os01g0294500		Similar to Class III peroxidase 9	0.413137	0.517832	0	0.678419	0	0	0	0	0	17.4309	6.44109	20.6135	0	2.71812	4.26287	9.18651	11.1024	16.9735
Os01g0294700	OsPOD	Haem peroxidase, plant/fungal/bacterial family protein	10.1851	3.44419	12.5983	1.41764	1.1406	3.0055	11.2648	1.08859	6.99867	241.062	60.0359	299.576	9.88959	62.0707	189.988	177.997	162.857	207.689
Os01g0295600		Hypothetical conserved gene	0	0	0	0	0	0	0	0.150553	0	0	0	0	0	0	0	0	0	0
Os01g0295700	OsPP2C02	Similar to Protein phosphatase-2C	32.833	24.9439	27.0205	44.2174	43.0097	44.0903	29.679	45.1458	36.2401	44.267	56.6741	43.5161	80.4789	56.8955	42.6306	38.9767	42.9414	41.0932
Os01g0295900		Similar to cDNA clone:J023064I01, full insert sequence	22.9947	31.0039	48.2273	34.9357	34.6301	39.1885	33.562	29.3869	34.801	2.4556	0.827175	0.806867	3.06291	0.579257	2.1864	0.785695	2.22956	0.642471
Os01g0296000	OsRLCK30	Protein kinase, core domain containing protein	2.29482	2.16431	2.84361	5.1515	4.23709	3.83597	2.54868	3.64519	3.4242	3.41458	1.89039	1.50373	1.40376	2.19019	2.15097	2.95614	3.10121	3.32952
Os01g0296100		Similar to Shaggy-related protein kinase alpha (EC 2.7.1.-) (ASK-alpha)	105.407	116.662	147.035	157.254	148.045	133.055	137.363	131.782	128.382	71.9965	70.6554	77.7853	72.7808	66.6136	68.7993	58.7018	75.8508	62.9896
Os01g0296133		Non-protein coding transcript	0	0	0	0	0.179144	0	0	0	0	0	0	0	0	0	0	0	0	0
Os01g0296166		Hypothetical protein	0	0	0	0	0	0	0	0	0	0	0.698034	0	0.99633	0	0.330398	0	0	0
Os01g0296200	OsPGL13	Similar to polygalacturonase	4.9078	2.59999	1.2094	5.9523	3.08498	1.72639	2.44988	4.91924	1.7708	8.82042	18.8394	10.5626	31.9546	13.628	11.0695	9.82544	7.06864	8.76125
Os01g0296450		Hypothetical protein	0	0	0	0	0	0	0	0	0	0	0	0	0	0	0	0	0	0
Os01g0296700		Glycoside hydrolase, family 3, N-terminal domain containing protein	0	0	0.149527	0	0	0	0	0	0.449514	5.07123	1.52127	7.25522	0	1.55083	5.98363	4.22044	4.84354	3.66415
Os01g0296900		Hypothetical conserved gene	0	0	0	0	0	0	0	0	0	0	0	0	0	0	0	0	0	0
Os01g0297200		ATPase, AAA-type, core domain containing protein	0.296377	0.958091	0	8.32488	6.49204	7.7491	3.41211	15.1424	5.31271	50.2958	32.727	57.9858	35.5554	71.7818	70.834	65.4524	59.0547	71.87
Os01g0297700	OsUMAMIT5	Protein of unknown function DUF6, transmembrane domain containing protein	0	0	0	1.59503	0.412475	0	0	0	0	2.84279	3.09334	2.71653	1.72271	1.10793	5.67428	3.33258	5.29052	3.99734
Os01g0297950		Hypothetical protein	0	0	0	0	0	0	0	0	0	0	0	0	0	0	0	0	0	0
Os01g0298301		Hypothetical conserved gene	2.90783	0.937598	1.13636	1.86671	2.81132	2.52144	2.72417	6.29536	2.87602	3.56263	3.7843	1.85183	5.4632	3.40304	3.15871	4.00862	2.34145	4.87628
Os01g0298400		Myb transcription factor domain containing protein	0	0.433367	0.256688	2.6516	3.24886	7.10787	2.4281	6.86916	4.39093	2.47015	4.87213	1.45074	6.18393	5.81138	2.71333	3.84141	1.70048	1.42464
Os01g0298500		Conserved hypothetical protein	0	0	0	0	0	0	0	0	0	0	0	0	0	0	0	0	0	0
Os01g0299100		Conserved hypothetical protein	0	0	0	0	0	0	0	0	0	0	0	0	0	0	0	0	0	0
Os01g0299150		Pentatricopeptide repeat domain containing protein	4.61061	2.27131	2.54399	1.77078	3.64337	5.54508	3.43498	3.14786	5.75476	0.662181	0.284075	1.82971	0.155897	0.747739	0.926909	1.25582	1.191	1.52321
Os01g0299200		Pentatricopeptide repeat domain containing protein	3.05465	3.38076	4.38895	5.68175	6.29514	3.79479	4.88998	6.06921	6.47705	1.48446	1.90563	1.46331	1.20722	1.53295	1.59004	0.847533	0.840883	2.89727
Os01g0299300	GPAT	Hypothetical conserved gene	0.625807	0	0	0.275107	0.613454	0.271197	0.538203	0.46186	0.371899	1.19476	1.26388	2.36273	3.74017	3.35679	4.37847	5.16505	2.03879	2.54003
Os01g0299400		Sterile alpha motif homology domain containing protein	25.892	22.3495	15.7396	15.3323	18.7175	17.0847	14.5456	15.5303	20.5026	17.1678	12.8093	20.483	6.33854	10.6823	19.4192	21.8123	14.5014	14.7523
Os01g0299500		Conserved hypothetical protein	81.8129	68.5582	86.1967	65.7279	66.6042	70.553	65.3444	55.3681	80.3213	213.976	163.917	257.421	181.435	201.07	192.408	181.71	193.123	225.976
Os01g0299700		3'-5' exonuclease domain containing protein	0	0	0	0	0	0	0	0	0	0.658913	0	0	0	0.511755	0	0	0.240624	0.214485
Os01g0299801		Conserved hypothetical protein	0	0	0	0	0	0	0	0	0	0	0	0	0	0	0	0	0	0
Os01g0300000		3'-5' exonuclease domain containing protein	0	0	0	0	0	0	0	0	0	0	0	0	0	0	0	0	0	0
Os01g0300200		Similar to ATP-citrate lyase subunit B	53.5707	49.836	28.9036	36.8146	39.5595	37.11	37.4041	50.4733	36.0304	79.593	116.524	88.9935	80.3501	85.2702	94.247	99.4078	93.1149	94.2645
Os01g0300400		Hypothetical conserved gene	0	0.538171	0	0	0	0	0.35343	0	0.398982	3.01504	1.81971	4.19885	2.04216	1.25619	1.75603	1.37507	1.72382	1.17765
Os01g0300600		Similar to carbohydrate binding	38.693	45.5309	23.0215	42.5537	42.4005	36.242	30.8717	37.7201	36.137	33.4984	33.7948	35.9282	40.0673	37.4809	44.9288	34.5631	36.0584	39.6813
Os01g0300900		Galactose oxidase/kelch, beta-propeller domain containing protein	0	0	0.103989	0	0	0.087723	0	0	0	1.43993	0.583755	1.02325	0	0.422195	1.03068	2.12999	1.48452	0.817032
Os01g0301000		Pentatricopeptide repeat domain containing protein	5.65406	6.38426	6.7408	7.91176	7.74963	7.48864	7.5392	7.44171	6.90427	6.95244	1.65291	8.42864	3.38364	8.08001	6.15828	7.42676	9.07825	8.34028
Os01g0301100		Conserved hypothetical protein	0	0	0	0	0	0	0	0	0	0	0	0.619683	0.283757	0	0	0.579521	0	0
Os01g0301300		Hypothetical protein	1.97805	1.9395	0.856458	3.5932	2.97157	1.36378	1.88019	1.83897	2.40176	3.96296	4.80603	2.22959	4.69651	3.45239	2.48917	3.94948	2.40858	2.88065
Os01g0301500		Pentatricopeptide repeat domain containing protein	0	0	0	0	0	0	0	0	0	0	0	0	0	0	0	0	0	0
Os01g0301700		Tetratricopeptide-like helical domain containing protein	2.37525	2.66777	2.10965	1.72489	2.28753	1.89436	1.3789	3.56518	2.69067	1.76286	0.493084	1.06738	0.134449	0.656738	0.771435	0.491657	1.16913	2.06832
Os01g0301900		Protein of unknown function DUF247, plant domain containing protein	13.3127	10.6982	4.51853	3.26439	6.17889	2.12006	12.6562	10.5826	7.44661	0	0	0	0	0	0	0	0	0
Os01g0302000		Hypothetical conserved gene	27.9986	15.3271	15.0618	8.38473	11.4792	7.29882	20.2776	27.9726	27.4582	0	0	0	0	0	0	0	0	0
Os01g0302100		Conserved hypothetical protein	4.72387	4.26478	3.65968	9.78735	6.02132	6.13145	5.35203	6.83986	8.43157	7.2579	4.20048	5.32292	4.14734	4.1877	4.68785	6.51267	8.49821	6.3598
Os01g0302250		Conserved hypothetical protein	1.98299	0.580093	1.93177	2.03307	2.12412	3.21821	4.98597	1.22006	1.20912	1.44965	1.7099	4.27259	1.07733	0.408843	2.07714	1.50663	2.65217	0.612615
Os01g0302500	OSH6	Knotted1-type homeobox protein OSH6	0	0	0	0	0	0	0	0	0	7.85319	8.58394	5.99239	8.36626	8.4441	10.0055	9.75045	9.08024	6.81501
Os01g0302800		Conserved hypothetical protein	25.9451	23.6512	28.7734	24.8492	24.606	33.38	23.0808	32.7363	22.8404	15.3896	27.9901	18.763	19.3301	19.5823	22.1112	17.4539	19.1646	13.0604
Os01g0302900		Conserved hypothetical protein	0	0	0	0.074263	0	0.107671	0	0.224654	0	0.227033	0	0.111964	0	0	0	0	0	0
Os01g0303000		Similar to CP12 (Fragment)	7325.39	6533.72	5947.04	4331.33	4145.86	4549.14	4796.91	5029.15	5567.95	0.273104	0.617624	0.954609	7.47596	5.31321	7.18378	3.46638	5.00024	1.36504
Os01g0303100		Similar to Chitinase precursor (EC 3.2.1.17)	0	0.152432	0	0.180499	0	0	0.124963	0	0	0	0	0	0	0	0	0	0	0
Os01g0303200		Conserved hypothetical protein	8.70456	8.64739	4.61668	5.51973	5.00741	5.50279	5.21741	8.33207	4.91232	6.78221	6.85107	6.81727	5.78684	7.3712	7.1911	5.4242	8.60085	6.57318
Os01g0303300		Similar to Stress-inducible membrane pore protein	0	0	0	0	0	0.356669	0	0	0	0	0	0	0	0	0	0	2.43416	0
Os01g0303401		Hypothetical gene	0	0	0	0	0	0	0	0	0	0	0	0	0	0	0	0	0	0
Os01g0303600	OsRFPV-1	Zinc finger, RING/FYVE/PHD-type domain containing protein	0	0	1.90943	2.01406	0.720423	1.84412	0	1.73395	1.0777	17.116	7.52824	15.2161	4.78485	6.59357	11.8922	13.2112	7.78096	9.87365
Os01g0303800		UspA domain containing protein	19.9812	19.6184	21.8367	23.7196	29.4858	25.707	17.0845	20.3416	26.2781	66.7458	211.514	83.1313	46.9845	29.4383	29.6869	31.2204	35.8942	43.0529
Os01g0304000		Similar to Ribosomal protein L29	179.491	170.204	83.821	100.724	105.622	118.674	115.528	161.222	98.7214	130.142	130.867	97.9698	60.9599	97.6666	116.784	127.335	108.164	115.74
Os01g0304050		Non-protein coding transcript	0	0	0	0	0	0	0	0	0	0	0	0	0	0	0	0	0	0
Os01g0304100	Os	Similar to Cation chloride cotransporter	0.5193	0.617675	0.746169	0.582052	0.726602	1.38301	0.850244	0.570669	0.790085	0.527213	0.189667	0	0.252051	0.398194	0	0	0.870262	0.827376
Os01g0304200		Similar to Transcription factor PCF7	0	0	0	0	0	0	0	0	0	0	0	0	0	0	0	0	0	0
Os01g0304300		Similar to predicted protein	6.73412	5.49646	4.65241	4.63199	5.66587	5.30101	4.57244	7.60246	3.92639	4.61269	5.45014	5.0928	2.79354	3.43415	3.85268	4.80381	4.46793	6.40018
Os01g0304400		Conserved hypothetical protein	0.79888	0.536142	0.428598	0	1.29069	0.960795	0.211808	1.76	1.22453	16.667	2.47493	6.99729	7.24331	9.28489	6.28912	4.28786	5.3797	3.83803
Os01g0304500		Hypothetical conserved gene	0	0	0	0	0	0	0	0	0.380345	0.252769	0	0	0	0	0	0	0	0
Os01g0305200		Lg106-like family protein	48.8859	27.9744	19.211	30.6878	29.5302	18.8466	15.8053	76.5497	24.862	74.5874	146.356	73.3086	133.382	87.7394	78.8828	72.1575	67.5564	73.6308
Os01g0305300		Non-protein coding transcript	3.98085	0.551495	0.565623	1.68308	2.00257	1.50491	0.250237	3.76689	0.065957	7.30494	12.1853	7.84861	10.8994	7.33653	4.31179	4.7765	4.63034	6.57865
Os01g0305900		Similar to R2R3 Myb transcription factor MYB-IF35	33.6765	24.1684	10.33	2.37228	3.64852	4.12544	8.43941	17.6213	12.6361	0	0.291057	0	0.375259	0	0	0.608559	0	0
Os01g0306100		Plant specific eukaryotic initiation factor 4B family protein	0	0	0	0	0	0	0	0	0	1.3408	0.774659	2.32847	0	0	1.10366	0.517597	1.12697	0
Os01g0306200		Protein of unknown function DUF3511 domain containing protein	0	0	0	0	0	0	0	0	0	0	0	0	0	0	0	0	0	0
Os01g0306400	OsDOG1L-1	Hypothetical conserved gene	0.129161	0.296461	0	0.236404	0.213439	0.16136	0	0	0	2.47223	0.710938	2.78291	3.29038	3.13183	2.2867	2.20583	2.31824	2.39428
Os01g0306800		Conserved hypothetical protein	55.3151	60.4805	77.3838	91.6651	92.6827	97.8274	105.178	63.3024	95.6131	1.13474	1.91121	1.22549	2.01096	0.686117	0.900633	2.5786	3.02692	1.44934
Os01g0306900		Protein of unknown function DUF789 family protein	11.1892	8.2937	8.14368	6.21753	6.73051	6.1727	8.28971	7.90651	5.37735	8.89179	5.82404	7.94807	7.07653	6.7271	9.80972	11.8745	9.68511	13.1464
Os01g0307500	SKC1	Na<sup>+</sup> transporter, A member of HKT (high-affinity K<sup>+</sup> transporter)-type transporters, Regulation of K<sup>+</sup>/Na<sup>+</sup> homeostasis, Salt toleranc	0	0.491007	0.546931	0	0	0	0.192113	0	0	2.96222	0.256899	1.1433	0	0.992246	1.02388	0.620649	0.995043	0.908861
Os01g0307562		Similar to JD1	0.862095	0.653733	0.859348	0.581697	1.40451	0.143873	0.667995	1.68864	1.1068	5.65343	4.45199	6.31254	5.83294	4.42109	5.15141	4.38021	3.34756	2.94825
Os01g0307624		Conserved hypothetical protein	0.161671	0.373027	0.134012	0.870177	1.23745	1.06604	0.468323	12.6744	1.01001	1.95626	0.992702	2.02596	5.69174	6.88134	3.76275	3.29953	3.29246	2.47827
Os01g0307686		Similar to embryonic abundant protein-like	8.92056	4.09057	0.694107	20.0923	11.152	8.15955	5.86812	122.479	16.2695	5.72006	13.7329	14.4046	58.5128	48.5624	37.5476	32.9052	33.8098	29.929
Os01g0307750		Hypothetical gene	0	0	0	0	0	0	0	0	0	0	0	0	0	0	0	0	0	0
Os01g0308200		Hypothetical protein	0	0	0	0	0	0.121926	0	0	0	0.448618	0.133231	0.414943	0	0.263958	0.396867	0	0.375177	0.798778
Os01g0308300		NB-ARC domain containing protein	0.222765	0	0	0.214258	0.152033	0.465034	0.220848	0.084195	0.335527	3.14706	2.53007	3.64748	1.72525	2.90921	3.31769	1.58382	2.73601	3.39009
Os01g0308600		Conserved hypothetical protein	0	0	0	0.503044	0	0	0	0	0	0.179806	0.299846	0.53094	0.369238	2.09271	0.459055	0.177957	0.296114	0.84081
Os01g0308700		Similar to H0315A08.1 protein	0	0.034997	0	0	0.093464	0	0.044879	0.045088	0.026041	0.187927	0.44745	0.401411	0.080062	0.216345	0.135835	0.230413	0.190317	0.261754
Os01g0309100		Similar to anther-specific protein SF18	0	0	0	0.126154	0.36327	0	0	0	0	18.3465	21.8268	16.4836	9.73538	7.77662	18.7448	24.7551	21.5018	21.3975
Os01g0309451		Hypothetical gene	97.1396	101.108	100.302	70.7624	71.3897	85.7855	81.1062	77.8028	77.3049	42.486	39.7406	58.4431	45.4223	32.404	47.4735	32.0667	51.5969	38.203
Os01g0309800		Similar to Hydrogenase expression/formation protein hypB	211.997	212.487	153.141	82.0654	114.737	138.07	144.206	89.3028	127.243	15.2769	2.13521	12.5253	3.06515	8.80762	15.987	16.8646	15.2199	15.3274
Os01g0309900		Lipase, class 3 family protein	44.4239	47.8572	54.9117	59.8888	50.3039	46.4644	52.6123	44.1051	44.9826	45.6828	36.7108	55.5245	38.2809	45.8314	49.6372	44.0387	56.8066	47.4744
Os01g0309966		Hypothetical protein	0	0	0	0	0	0	0	0	0	0	0	0	0	0.147596	0	0	0	0
Os01g0310032		Similar to Cold-regulated protein	0	0	0	0	0	0	0	0	0	0	0	0	0	0	0	0	0	0
Os01g0310100	OsPLDzeta2	Similar to PLDP1 (PHOSPHOLIPASE D P1); phospholipase D	1.81415	2.30155	1.90746	3.187	3.20356	2.48025	2.05225	1.36427	1.72177	7.00021	4.82074	7.41822	5.73555	4.49264	5.04559	4.42201	5.34603	4.81762
Os01g0310500	OsRLCK31	Protein kinase, catalytic domain domain containing protein	19.694	17.6035	19.6413	14.7367	19.6966	19.8922	22.0854	16.7713	17.6147	49.6061	33.5911	56.2674	46.4089	42.4734	39.7506	39.7956	35.8741	44.1749
Os01g0310550		Non-protein coding transcript	4.96148	7.47718	11.3962	9.14799	5.46932	8.68222	8.7427	3.77194	9.59283	5.20404	3.63031	2.6439	3.61868	0.870428	2.38729	2.62152	3.45807	1.6662
Os01g0310600		Non-protein coding transcript	68.9546	71.2897	89.9932	44.162	60.3287	54.4148	67.1504	58.419	61.1794	33.2028	22.2214	31.0096	27.54	17.228	13.8991	23.6252	28.039	20.9526
Os01g0310700		Non-protein coding transcript	2.07491	2.63815	4.68997	2.6198	1.32553	3.85705	0.371682	0.516924	0.483223	0	0	0	6.66189	0	0	0	0	0
Os01g0310800	OsWAK4	Similar to Pto kinase interactor 1	13.9689	13.8106	11.687	14.8391	18.5416	13.1285	12.3212	17.3815	10.9072	15.7674	17.811	18.5141	29.1348	22.5704	19.0528	15.2309	20.513	18.3749
Os01g0311100	OsRFPH2-4	Similar to RING-H2 finger protein ATL2L	4.40336	6.73039	11.0877	27.1833	30.4235	39.4785	27.6654	29.3809	34.0327	4.42239	0.504819	4.83685	0.794453	9.42648	9.18996	7.49205	7.54863	8.68191
Os01g0311300		Similar to Sorbitol transporter	0.266915	1.35153	0	2.42455	4.08803	2.33188	2.9996	2.38815	1.43107	4.43718	0	2.72934	0	0.323763	0.723005	1.55757	1.11801	0.600415
Os01g0311400		Zinc finger, RING/FYVE/PHD-type domain containing protein	10.9262	7.13439	12.6825	19.1326	16.4593	15.0234	14.1703	15.0745	15.4723	13.5884	9.52786	16.7192	10.794	8.34599	6.59778	11.7286	10.7587	7.98095
Os01g0311500	OsPHS1a	Similar to PHS1 (PROPYZAMIDE-HYPERSENSITIVE 1); phosphoprotein phosphatase/ protein tyrosine/serine/threonine phosphatase	7.23656	7.93218	6.92439	10.4419	7.76013	6.75512	6.88487	8.59163	8.23489	20.3568	14.4167	19.1684	16.043	15.6223	12.662	11.9777	16.8164	13.0136
Os01g0311600		Sulfotransferase family protein	0	0	0.10113	0	0.34657	0.16488	0.910863	0	0.391673	6.15749	3.12386	7.83073	0.742258	2.05372	3.94811	3.72751	2.15011	3.90293
Os01g0311700		Pectinesterase inhibitor domain containing protein	0	0	0	0	0	0	0	0	0	0	0	0	0	0	0	0	0	0
Os01g0311800	OsPME2	Similar to Pectin methylesterase 8 (Fragment)	0.595683	0.130556	0	0	0	0	0	0.183183	0	10.8229	44.6912	13.1466	137.658	48.0247	33.8945	25.0514	32.0892	27.4121
Os01g0312500	OsPME3	Similar to Pectinesterase	0.794999	0	1.27561	2.22576	0.150016	0.850884	2.93694	0	2.56751	0.958704	0.463989	1.75261	0.844864	0	0.978241	0.880274	0.340681	1.03744
Os01g0312600		Hypothetical protein	0	0	0	0	0	0	0	0	0	0	0	0	0	0	0	0	0	0
Os01g0312800	OsGH9B2	Similar to CEL4=CELLULASE 4 (Fragment)	0	0	0	0	0	0	0	0	0	3.44799	1.71876	1.98538	0	0.542695	1.70753	1.3576	2.61103	2.66441
Os01g0313050		Hypothetical protein	0	0	0	0	0	0	0	0	0	0	0	0	0	0	0	0	0	0
Os01g0313300	OsERF#068	Similar to EREBP-3 protein (Fragment)	27.4765	13.9494	23.9531	3.30382	4.69843	9.02738	14.3036	14.7408	13.9647	2.71093	56.4684	3.24034	11.2986	4.4029	4.93207	12.5333	7.41066	9.94692
Os01g0313600		Conserved hypothetical protein	0	0	0	0	0	0	0	0	0	0	0	0	0.292166	0	0	0	0	0
Os01g0314000		Protein of unknown function DUF3615 domain containing protein	1.89394	1.50312	1.10975	0.688664	1.37307	0.661379	0.797811	1.18263	0.436607	2.08191	5.64294	1.35654	7.50606	7.82606	5.32607	2.6051	2.39335	4.33599
Os01g0314100		Catalytic domain of components of various dehydrogenase complexes containing protein	100.567	60.4381	46.2915	61.4668	49.0365	38.6797	39.6033	49.3738	35.2369	104.842	277.677	134.169	361.492	158.322	102.932	96.7767	119.193	91.4877
Os01g0314300		Uncharacterized domain 2 containing protein	59.6919	72.0667	40.5025	52.4641	63.5785	49.8964	49.5449	65.3379	45.5436	77.4199	73.7116	67.4621	65.2868	69.0325	74.2776	83.2838	70.1112	66.8195
Os01g0314600		Similar to Cytochrome c oxidoreductase	0	0	0	0	0	0	0	0	0	0	0	0	0	0	0	0	0	0
Os01g0314800	OsLEA9	Late embryogenesis abundant protein 3 family protein	140.949	46.0119	10.3875	130.452	119.017	83.4229	48.0736	808.992	128.603	27.9579	167.734	29.0621	214.189	140.054	83.9751	87.9211	80.2024	63.4561
Os01g0315600		Similar to Monoglyceride lipase	0	0	0	0	0	0	0	0	0	0	0.276178	0.513109	0	0	0.50185	0	0	0
Os01g0315700		Similar to Monoglyceride lipase	0	0	0	0	0	0	0	0	0	0	1.0923	1.21317	0	1.26896	1.97467	1.98428	0	0.528585
Os01g0315800	OsUXS2	UDP-glucuronic acid decarboxylase (EC 4.1.1.35)	85.9638	75.2561	55.4584	118.471	115.106	92.4364	77.4987	121.137	87.8224	254.9	287.597	270.087	288.052	275.227	231.894	232.612	242.452	253.463
Os01g0315850		Hypothetical protein	0.402361	0	0	0	0	0	0	0	0.408712	0	0.592843	0	0.431743	0.667723	0	0	0.605892	0.507048
Os01g0316001		Hypothetical conserved gene	0	0	0	0	0	0	0	0	0	0	0	0	0	0	0	0	0	0
Os01g0316100		FAD dependent oxidoreductase family protein	0	0	0	0	0	0	0	0	0	2.05075	2.53273	5.23132	2.80551	2.49313	3.62579	3.62138	4.49634	4.26171
Os01g0316500		Conserved hypothetical protein	33.1076	36.7407	25.9102	33.5785	28.7565	20.6576	25.1455	28.3835	28.0269	23.6775	27.9033	23.0036	29.0577	31.1324	27.7183	25.1332	26.7844	28.6184
Os01g0316600		Similar to pre-mRNA-splicing factor SF2	66.8885	53.1839	50.3411	39.5512	36.8761	41.5328	36.6146	46.6233	38.9308	32.2935	25.0077	31.9782	21.7368	28.6862	26.1989	28.5648	27.3766	30.3042
Os01g0316800		Similar to Deleted in split hand/splt foot protein (Fragment)	157.433	136.104	97.7163	155.3	171.791	170.617	143.796	205.319	189.001	165.514	189.832	179.464	146.4	173.445	183.566	182.743	179.466	158.989
Os01g0316900		Conserved hypothetical protein	27.8043	27.0843	30.9643	34.113	32.5627	30.511	31.734	28.0881	28.1791	24.7876	24.5031	22.2968	27.2458	22.4968	24.6923	24.3727	23.9921	22.7242
Os01g0317125		Hypothetical protein	0	0	0	0	0	0	0	0.282292	0	0	0	0	0	0	0	0.13834	0	0
Os01g0317500		Similar to esterase/lipase/thioesterase family protein	0	0	0	0	0	0	0	0	0	0	0	0	0	0	0	0	0	0
Os01g0317800		Alpha/beta hydrolase family protein	5.92813	7.35152	6.75224	8.27459	5.90679	6.80008	9.56368	7.86618	11.3954	9.0347	7.32442	8.69816	9.13367	10.0321	9.91224	13.308	6.99787	11.9187
Os01g0318000		Similar to esterase/lipase/thioesterase family protein	0	0	0	0	0	0	0	0	0	0	0	0	0	0	0	0	0	0
Os01g0318201		Non-protein coding transcript	0	0	0	0	0	0	0	0	0	0	0	0	0	0	0	0	0	0
Os01g0318202		Hypothetical gene	0	0	0	0	0	0	0	0	0	0.285124	5.22002	0.758454	0	0.239831	0	0	0	0.326093
Os01g0318400		Conserved hypothetical protein	0	0	0	0	0	0	0	0	0	1.61884	55.9224	3.35018	2.44373	1.28551	2.45368	2.39262	2.74666	3.57146
Os01g0318600		Hypothetical protein	0	0	0	0	0	0	0	0	0	0	0	0	0	0	0	0	0	0
Os01g0318700		Similar to ABC1 protein (Fragment)	6.05559	5.53351	3.48029	5.36921	6.40834	5.98856	4.14233	7.34029	3.62595	4.29242	5.56579	4.23986	6.23032	6.85789	6.22985	5.14069	5.11353	4.60041
Os01g0319000		Similar to Pectin acetylesterase (Fragment)	0	0.238384	0	0	0	0	0.171161	0	0	0.67089	0.269289	1.95806	1.77314	1.17649	0.350644	1.03	0.468765	0.968051
Os01g0319066		Hypothetical protein	0	0	0	0	0	0	0	0	0	0	0	0	0	0	0	0	0	0
Os01g0319200		Hypothetical conserved gene	0	0	0	0	0	0	0	0	0	2.05388	0	2.21449	0	0	0	0	0.305411	0.46589
Os01g0319400		Protein of unknown function DUF247, plant domain containing protein	0	0	0	0	0	0	0	0	0	0	0	0	0	0	0	0	0	0
Os01g0320400		Conserved hypothetical protein	0	0	0	0	0	0	0	0	0	0	0	0	0	0.910814	0.752858	0	0	0.953666
Os01g0320700		Hypothetical protein	51.8966	62.0892	86.292	45.0499	35.0166	45.8184	64.342	46.6463	68.4968	21.7622	7.24552	19.6202	7.63182	11.7961	12.432	11.1043	8.71514	9.49611
Os01g0321300		Similar to Protein translocase subunit secA	42.817	48.705	50.763	58.7902	51.2091	53.2525	57.3395	41.4167	47.6311	4.73499	2.222	4.78214	3.67791	5.66704	3.24374	3.5269	5.05458	4.02719
Os01g0321500		Hypothetical protein	0	0	0	0	0	0	0	0	0	0	0	0	0	0	0	0	0	0
Os01g0321700		Similar to predicted protein	28.3044	24.0216	13.12	14.7253	17.8454	15.4491	14.8897	18.74	9.11235	14.9365	15.6065	13.4756	16.0115	12.2523	14.2509	12.0595	12.1923	14.367
Os01g0321800		Gas vesicle protein GvpC repeat containing protein	18.898	27.9053	21.5526	18.3993	21.0278	20.1745	17.4156	20.6211	19.5119	24.4762	23.9528	23.768	28.7421	27.0745	30.3338	27.3429	23.8645	26.7125
Os01g0321900		Hypothetical conserved gene	1.94789	0	0	1.25463	2.29458	1.33874	2.39427	5.11557	0	1.68852	13.6139	1.36434	0.832654	0	0	0	0	0
Os01g0322300		Similar to soluble inorganic pyrophosphatase	0	0	0	0	0	0	0	0	0	0	0	0	0	0	0	0	0	0
Os01g0322700		Non-protein coding transcript	2.81944	1.53582	2.54284	1.19444	0.757747	1.42042	3.48122	3.92125	5.00348	0.218203	0.339462	2.24798	0	0.222899	0.338617	0.376207	0	0.697968
Os01g0322800	OsWD40-13	WD40 repeat-like domain containing protein	15.2895	18.9725	14.7546	15.6613	17.6212	17.5044	17.9302	21.0886	17.7059	13.0856	8.67077	11.5797	10.6551	11.6497	13.3485	12.0537	12.2311	10.1691
Os01g0323000		Similar to Ser Thr specific protein kinase-like protein	0.47798	0	0.686811	0.407046	0.222575	0	0.16803	0	0.427024	15.2748	10.6552	10.9304	2.31348	6.06871	10.8037	8.98254	8.87967	9.38558
Os01g0323100	OsPti1b	Similar to Pto kinase interactor 1	0.723248	0	0	0	0.145559	0	1.05964	0	0	2.48718	2.32194	1.98486	3.22377	3.36131	6.91104	4.34155	6.78406	6.91921
Os01g0323300		RNA-binding, CRM domain domain containing protein	57.637	53.3799	71.1737	40.9135	47.3828	45.5502	51.8239	38.8984	49.6334	0	0	0.48207	0	0.354679	0	0	0	0
Os01g0323500		Conserved hypothetical protein	0	0	0.096322	0	0	0	0	0	0	1.13001	0.392791	0.538711	1.24651	0.404588	0.94642	1.32619	0.612192	0.142619
Os01g0323600	OsSAM2	Similar to S-adenosylmethionine synthase 2	68.5903	31.7914	21.5151	45.9417	34.0066	28.6662	30.2128	109.576	32.5502	185.937	404.21	177.128	219.812	185.819	206.925	220.288	196.522	197.318
Os01g0323775		Hypothetical protein	0	0	0	0.24329	0.262185	0	0	0.078039	0	0	0.147624	0.28527	0	0.360478	0.513552	0.164549	0.3745	0.155674
Os01g0323950		Similar to Glycine-rich protein 2b	0	0	0	0	0	0	0	0	0	0	0	0	0	0	0	0	0	0
Os01g0324400		Hypothetical conserved gene	10.2845	8.48832	5.52949	5.28857	7.6798	5.37194	7.55478	7.84874	5.99863	7.26478	4.94525	5.57609	4.89772	5.91571	7.79573	6.95229	9.29744	6.73477
Os01g0326000	prx12	Similar to Peroxidase (Fragment)	0	0	0.624147	0	0.624625	0	0.344619	0.569096	0.336989	6.77565	4.82618	7.82626	1.58625	5.12275	8.60128	5.08005	6.97741	6.35319
Os01g0326100	RP-2	Similar to Peroxidase component PR-2 and/or 4 (Fragment)	0.170504	0.871882	0	1.38284	2.39368	0.249468	0.247773	1.09427	0	0	1.29148	0	0	0	0	0	0	0
Os01g0326300		Haem peroxidase, plant/fungal/bacterial family protein	2.60745	4.14762	0.921682	11.8775	7.88081	5.29159	3.10496	6.09881	3.91428	0	0	0	0	0	0	0	0	0
Os01g0327000	prx14	Similar to Class III peroxidase 14	0	0	0	0.808346	0.423878	0.059886	0.144383	0.14932	0.211886	7.77702	12.2095	8.12868	4.01013	3.56082	3.87319	3.7163	4.33109	5.08125
Os01g0327100	prx15	Haem peroxidase family protein	3.61749	2.85834	2.95656	31.6817	12.8385	19.2022	5.98286	8.35778	8.53402	21.8061	242.271	17.8147	85.4028	32.4546	33.8116	43.1253	37.0327	25.5443
Os01g0327250		Hypothetical protein	0	0	0	0	0	0	0	0	0	0	0.504662	0	0	0	0	0	0	0
Os01g0327400	prx16	Similar to Peroxidase (Fragment)	32.974	21.5567	14.5715	37.3014	41.7419	40.1228	38.4083	72.5607	55.4745	729.469	1236.59	709.1	378.538	269.414	368.178	331.467	303.254	344.214
Os01g0327500		Conserved hypothetical protein	0	0	0	0	0	0	0	0	0	0	0	0	0.932235	0	0.791293	0.28427	0	0
Os01g0327600		Conserved hypothetical protein	6.99995	8.67842	6.84671	8.01616	8.0597	7.30286	7.08683	6.40965	7.17253	7.68171	5.37495	7.95799	5.37076	4.92804	7.20729	4.09768	5.59105	5.42532
Os01g0327900	OsFbox008	Hypothetical conserved gene	9.9399	11.9125	11.544	12.3789	9.10405	10.4323	11.607	11.3164	7.16998	9.44749	3.70484	9.11581	7.67275	7.74154	8.41231	6.19699	7.55405	6.97884
Os01g0328300	OsFbox009	Similar to cDNA clone:J033084P10, full insert sequence	11.2008	9.71774	13.7309	11.6293	10.5231	11.5219	9.77625	10.5788	10.4712	7.09758	4.03038	7.51909	5.05164	6.40264	6.80501	5.28935	6.20992	6.97543
Os01g0328400	RPS27a	Ubiquitin	347.972	327.248	148.917	186.941	209.238	203.352	218.043	347.564	239.414	301.329	268.28	298.904	193.766	223.409	303.434	345.127	336.493	300.144
Os01g0328500		Bucentaur or craniofacial development family protein	10.862	13.3666	7.76867	10.4137	12.9412	11.0052	11.5766	12.3386	12.1233	25.6065	26.7613	21.2362	22.4947	20.6442	24.0152	26.4064	29.6402	22.4777
Os01g0328600		Similar to cyclase/dehydrase	20.2234	20.5887	19.3916	16.5491	17.8217	16.3021	17.364	15.6122	13.5455	22.7456	18.8866	25.6712	24.0527	25.1588	22.5085	23.7597	24.5716	21.8255
Os01g0328700		FAD-dependent pyridine nucleotide-disulphide oxidoreductase domain containing protein	127.506	101.329	146.46	94.4905	79.3792	95.0797	113.114	71.38	110.48	121.127	137.253	123.746	79.9479	85.8322	101.42	94.5375	92.4713	102.061
Os01g0328900		Glycosyl transferase, family 31 domain containing protein	4.82096	6.3574	4.54751	3.31476	3.67362	3.73807	5.10897	5.08536	3.31962	6.9911	11.2081	8.57131	6.962	5.68805	8.28259	5.2397	8.81013	9.09931
Os01g0329000	GPAT	Phospholipid/glycerol acyltransferase domain containing protein	0	0	0	0	0	0	0	0	0	0	0	0	0	0	0	0	0	0
Os01g0329075		Hypothetical protein	0	0	0	0	0	0	0	0	0	0	0	0	0	0	0	0	0	0
Os01g0329150		Non-protein coding transcript	0	0	0	0	0	0	0	0	0	0	0	0	0	0	0	0	0	0
Os01g0329300	OsPGL20	Pectin lyase fold domain containing protein	0	0	0	0	0	0	0	0	0	0	0.238071	0.901777	0	0	0.727583	0.339065	1.05168	0.564659
Os01g0329350		Hypothetical protein	0	0	0	0	0	0	0	0	0	0	0	0	0	0	0	0	0.233473	0
Os01g0329400		Mitochondrial substrate carrier family protein	11.1167	12.2559	6.9532	16.1311	18.028	16.961	15.7322	20.6393	13.8953	13.0927	10.0199	14.5811	9.62239	9.56653	13.5263	11.828	13.7682	10.3242
Os01g0329800	IAI1	YT521-B-like protein family protein	6.37399	4.43004	5.18739	5.32663	4.761	3.87226	2.70072	7.28482	2.65118	6.53668	10.7504	7.14368	9.47451	7.76145	7.05319	6.7634	6.61071	7.14876
Os01g0329900	OsGELP14	Similar to Lipase homolog (Fragment)	0.9516	0.922862	2.19847	0.495613	0.292514	0.632201	2.16511	0.363952	2.66658	4.00165	2.38107	2.78948	0	2.77079	1.63855	2.60618	1.1049	2.81504
Os01g0330001		Non-protein coding transcript	0	0	0	0	0	0	0	0	0	0	0	0	0	0	0	0	0	0
Os01g0330100	OsGELP15	Similar to Alpha-L-fucosidase 2	0.634924	0.314743	0.356807	0	0.109345	0.267092	0.54363	0.308292	0.084072	0.674234	1.74846	2.13674	1.00759	0.367051	0.463746	0.411618	0.336982	0.609814
Os01g0330200		Peptidase C1A, papain family protein	0	0	0	0	0	0	0	0	0	9.64239	1.50765	7.84399	0.884037	0	1.47932	0	0.31237	0.801946
Os01g0330650		Hypothetical gene	0	0	0	0	0	0	0	0	0	0	0	0	0	0	0	0	0	0
Os01g0331100	OsGELP16	Similar to Alpha-L-fucosidase 2	1.99187	1.38628	2.32358	0.67414	2.46899	1.04459	2.4846	0.319573	2.19692	0	0	0	0	0	0	0	0	0
Os01g0331500		Non-protein coding transcript	0	0	0	0	0	0	0	0	0	0	0	0	0	0	0	0	0	0
Os01g0331900		Protein of unknown function DUF846, eukaryotic family protein	33.1925	34.8952	41.436	41.6371	47.5521	33.8754	35.8951	34.9118	41.8131	32.1327	34.8404	28.6399	45.8183	38.3179	44.3589	38.7821	37.3713	38.5754
Os01g0332002		Non-protein coding transcript	0	0	0	0	0	0	0	0	0	0	0	0	0	0	0	0	0	0
Os01g0332100	OsNIN2	Similar to Neutral invertase-like protein (Fragment)	548.928	211.239	346.98	234.4	224.919	307.192	305.124	214.883	268.447	21.2959	38.9085	22.0187	51.3292	32.5457	28.4463	31.0835	29.2319	27.9378
Os01g0332150		Hypothetical protein	1.43585	0	1.41314	0.321541	0	1.42048	1.08573	0	0.852133	0	0.031166	0.24413	0	0	0	0	0	0
Os01g0332200	GA2OX2	GA 2-oxidase2, GA metabolis	0	0	0	0.30467	0.969701	0	0.297964	0.468457	0.454549	0	0	0	2.45514	1.11281	1.22672	0	1.30063	0.892877
Os01g0332500		Similar to Serine carboxypeptidase II-like protein	0	0	0.531944	0	0	0.390068	0	0	0	1.16171	0.974917	2.4961	0.974331	0.146764	0.830193	1.79994	1.76177	1.05153
Os01g0332700		Similar to predicted protein	0	0.427376	0	0.385001	1.66998	0	0.76755	0	0	0.821166	0.43868	0.025846	0	0	0.598295	0.849985	0	0
Os01g0332800	OsSCP3	Similar to Serine carboxypeptidase II-like protein	31.3205	40.0869	57.7654	8.09995	19.7888	24.2107	27.5258	16.2784	18.4064	0.766541	0.47363	0.93718	0.387851	3.7613	1.35883	0.821747	1.32073	1.74014
Os01g0332900		Similar to immediate-early protein RSP40	77.3534	81.3938	85.5018	71.7647	75.1156	74.6812	81.9158	63.3714	79.2963	44.346	34.5094	51.7284	59.1385	59.1952	52.9131	53.9645	47.6477	58.5012
Os01g0333001		Non-protein coding transcript	0	0	0	0	0.694163	0.598612	0.874663	0.354502	0.96769	0.604063	0	0	0	0	0.233229	0	0.16868	0
Os01g0333600		Protein of unknown function DUF594 domain containing protein	0	0	0	0	0	0	0	0	0	0	0	0	0	0.250947	0.313536	0	0	0
Os01g0335600		Conserved hypothetical protein	0	0	0	0	0	0	0	0	0	0	0	0	0	0	0	0	0.153322	0
Os01g0335700		NB-ARC domain containing protein	10.3051	11.8062	7.97142	12.4851	12.2067	16.0939	12.9194	11.9207	12.4791	17.7616	19.7163	18.1363	10.9029	15.9937	14.4482	13.5856	14.9961	14.5401
Os01g0336300		Hypothetical conserved gene	0	0.53926	0	0	0	0	0	0	0	2.70735	7.70814	1.81548	0.318291	0	0	0	0	0
Os01g0337100	OsTPS1	Similar to Sesquiterpene synthase	0	0	0	0	0	0	0	0	0	0	0	0	0	0	0	0	0	0
Os01g0337160		Conserved hypothetical protein	4.87341	5.9317	12.435	7.96177	10.5119	11.3323	11.8945	7.76488	11.1755	12.8851	11.6062	9.40521	7.83566	10.4281	7.65475	8.91704	11.3648	9.95126
Os01g0337180		Hypothetical gene	0	0.053329	0	0.242669	0.81019	0.07146	0	1.2831	0.145228	0.060715	0.664959	0	0	0.151325	0.332154	0.069025	0.127062	0
Os01g0337500		Similar to H+-pyrophosphatase (Fragment)	0	0	0	3.02072	3.50723	3.21164	1.5532	2.04147	1.37824	6.48179	19.5714	5.57517	19.8411	21.2442	17.3885	18.8543	11.5088	13.826
Os01g0337600		Similar to predicted protein	31.9426	37.9178	33.4423	40.435	41.4041	33.3435	36.6725	37.4952	37.7377	41.0192	38.8261	42.1646	41.9092	33.4287	33.4806	28.8986	36.3734	30.9117
Os01g0337700		Conserved hypothetical protein	13.8257	11.7671	11.288	9.85793	10.337	9.57559	11.6155	6.08933	14.7498	9.08169	8.67424	15.9864	8.57308	8.817	7.2529	8.69795	9.95245	10.6366
Os01g0337900		Similar to Dihydrolipoamide dehydrogenase	31.3964	34.4898	27.6528	31.8523	32.231	27.3815	29.4677	28.6098	29.4187	15.9476	10.7869	15.3584	12.1521	12.5221	12.6101	14.1884	18.4869	16.5364
Os01g0338000	OsARL1e	Similar to GTP-binding protein SAR1A	62.2637	44.7869	33.994	52.9252	55.6179	57.8779	49.5297	93.6373	52.9946	82.6518	99.0892	89.3745	110.366	84.3622	97.9289	103.312	98.1758	91.5225
Os01g0338100		Similar to Transcription initiation factor IID, 18kD subunit family protein	18.6713	20.5185	24.3982	27.1031	25.887	27.3592	21.7511	19.8842	23.7525	34.867	39.6626	35.5205	23.2785	26.8776	30.2902	32.4677	35.347	25.8387
Os01g0338150		Hypothetical gene	0	0	0	0	0	0	0	0	0	0	0	0	0	0	0	0	0	0
Os01g0338200		Mov34/MPN/PAD-1 family protein	30.7424	31.3624	31.8571	33.1271	40.5444	41.5304	35.1571	40.8197	38.3904	54.7232	70.7806	57.4972	61.0877	49.8214	49.0599	50.0581	50.4576	52.7406
Os01g0338401		Hypothetical gene	0	0	0	0	0	0	0	0	0	0	0	0	0	0	0	0	0	0
Os01g0338600		Similar to cysteine sulfinate desulfinase/cysteine desulfurase and related enzymes	34.5125	36.9049	36.875	34.8765	33.9882	31.5691	38.7201	31.9105	27.8601	18.3986	21.9387	17.8403	16.5134	14.361	15.3019	13.8591	18.2641	14.7637
Os01g0339001		Non-protein coding transcript	0	0	0	0	0	0	0	0	0	0	0	0	0	0	0	0	0	0
Os01g0339400	OsCLE102	Conserved hypothetical protein	0	0	0	0	0	0	0	0	0	0	0	0	0	0	0	0	0	0
Os01g0339500	ONAC030	Similar to No apical meristem protein	25.6201	26.6615	36.3983	24.0013	25.8374	31.9888	31.3581	24.6412	27.631	5.49922	3.70138	4.06952	3.03251	3.51527	3.77576	4.93984	4.43852	4.3622
Os01g0339600		Proteasome assembly chaperone 3 domain containing protein	0	2.21395	2.42714	0.893873	1.245	1.11943	1.44087	1.2775	2.21042	0.569679	0.841149	1.22518	0.713093	1.532	0.61783	0.652363	0.589485	0.874569
Os01g0339851		Conserved hypothetical protein	0	0	0	0	0	0	0	0	0	0	0	0	0	0	0	0	0	0
Os01g0339900	PDIL2	Thioredoxin domain 2 containing protein	90.636	90.4071	58.4337	87.8856	85.2533	85.524	75.6366	107.697	77.0772	76.4334	46.4904	77.1738	52.5864	70.1413	90.7055	78.6189	77.317	85.419
Os01g0339950		Non-protein coding transcript	0	0	0	0	0	0	0	0	0	0	0	0	0	0	0	0	0	0
Os01g0340100	OsMADS93	Transcription factor, MADS-box domain containing protein	0	0	0	0	0	0	0	0	0	0	0	0	0	0	0	0	0	0
Os01g0340400	OsMADS95	Transcription factor, MADS-box domain containing protein	0	0	0	0	0	0	0	0	0	0	0	0	0	0	0	0	0	0
Os01g0340600		Conserved hypothetical protein	0	0	0.638265	0	0	0	0	0	0.219506	0.204551	0.429107	0.218775	0	0	0	1.18126	0.548846	1.2947
Os01g0340801		Non-protein coding transcript	0	0	0	0	0	0	0	0	0	0	0	0	0	0	0	0	0	0
Os01g0341000		Conserved hypothetical protein	1.05319	1.61589	0	1.67285	0.436691	0.346682	0.716063	0.522111	0.853415	11.987	2.57832	8.12426	3.41608	7.22684	8.2386	9.08647	10.6118	11.2933
Os01g0341200		Tubulin, conserved site domain containing protein	1.68415	1.44586	0.472732	1.7214	2.41606	1.04904	1.49226	1.58859	1.93484	5.42195	4.02929	5.03447	4.93562	7.57677	5.89383	6.00765	9.02964	7.89813
Os01g0341300		Conserved hypothetical protein	0	0.1781	0	0	0	0	0	0	1.22491	1.44662	0	0	0	0	0	0.659944	0.319453	0.203504
Os01g0341750		Hypothetical protein	0	0	0	0	0	0	0	0	0	0	0	0	0	0	0	0	0	0
Os01g0342500		Hypothetical conserved gene	1.12953	0.773059	1.5001	3.323	2.95478	1.80338	1.80337	2.16838	2.81063	0	0	0	0.461846	0	0.577185	0	0	0
Os01g0342750		Hypothetical conserved gene	0	0	0	2.18374	2.46248	2.25097	1.25056	0.817084	1.11875	1.0302	1.21271	0.694573	1.04506	2.40052	1.76673	3.12231	2.72471	1.4077
Os01g0342800		Similar to UPF0631 protein	8.77214	12.3469	6.19355	11.6164	20.5292	11.7259	13.817	7.49998	9.93921	4.58747	3.7161	7.64601	3.58715	5.83035	6.44111	7.87196	5.52431	6.29181
Os01g0342900		Similar to Adenosine monophosphate binding protein 1 AMPBP1	0	0	0	0	0	0	0	0	0	0	0.279493	0	0	0	0	0	0	0.418839
Os01g0343001		Hypothetical gene	0	0	0	0.469735	0	0	0	0	0	0	0	0	0	0	0	0	0	0
Os01g0343100		Protein of unknown function DUF594 family protein	0	0	0	0	0.156099	0	0.092874	0	0	4.56599	3.99971	6.39594	1.46753	2.17636	2.21757	1.1094	0.787788	0.540428
Os01g0343200		Similar to Importin alpha-1b subunit	15.6016	16.7538	15.4309	12.5935	12.859	15.5801	17.0277	10.4059	17.766	16.7667	7.02705	15.528	13.0606	15.569	16.8117	14.2689	17.1205	17.0949
Os01g0343300	OsGATA8	Zinc finger, NHR/GATA-type domain containing protein	16.9957	11.3731	16.2441	15.8905	14.1625	14.9325	24.2489	10.1573	16.605	68.48	97.5957	77.0223	64.7869	48.7356	62.0421	57.9717	60.3335	55.6944
Os01g0343350		Hypothetical protein	0	0	0	0	0	0	0	0	0	0	0	0	0	0	0	0	0	0
Os01g0343400		Conserved hypothetical protein	0	0	0	0	0	0	0	0	0	0	0	0	0	0	0	0	0	0
Os01g0343500		Similar to TPR repeat	6.11969	6.11875	12.4005	18.7675	15.2389	15.0833	17.4979	8.93327	14.1436	0	0.654958	0.688329	0	0	0.228425	0.374328	0.308495	0.285796
Os01g0343780		Hypothetical gene	0	0	0	0	0	0	0	0	0	0	0	0	0	0	0	0	0	0
Os01g0344620		Hypothetical gene	0	0	0	0.044114	0	0	0.100429	0.042913	0	0.045774	0.04358	0.142539	0	0.030988	0.143633	0	0	0
Os01g0346250		Conserved hypothetical protein	8.01736	9.2852	9.1529	10.2331	8.78377	10.1665	8.18163	12.161	8.59342	52.7196	44.1888	69.0454	46.42	72.8153	67.8174	70.4768	60.9499	90.928
Os01g0346400		Conserved hypothetical protein	5.89124	2.44674	2.68203	4.35227	3.80495	3.93223	3.42777	3.69932	4.42435	3.09023	1.26191	2.15654	1.68415	3.18109	1.4594	1.77154	4.03477	3.73524
Os01g0346600		Conserved hypothetical protein	1.58412	1.83498	1.33992	6.46411	6.36741	3.29042	2.52546	1.81761	3.62364	5.76018	5.13729	7.51649	2.33411	10.0597	7.84976	9.47344	10.0648	10.9544
Os01g0346700		Conserved hypothetical protein	21.1161	17.5865	20.367	23.4381	18.8461	17.766	15.1397	19.5016	19.1752	11.7522	19.2279	10.9592	20.1956	12.5901	15.0461	15.5918	14.4282	16.6448
Os01g0346900			0	0	0	0	0	0	0	0	0	0	0	0	0	0	0.136972	0	0	0.477534
Os01g0347000	OsPHS1b	Similar to PROPYZAMIDE-HTPERSENSITIVE 1	0	0	0	0	0	0	0	0	0	0.500686	0.345935	0.425356	0	0	0.257709	0.159464	0.852359	0.493899
Os01g0347100		Protein of unknown function DUF1399 family protein	2.70592	3.07338	1.64901	16.728	17.0903	12.7017	8.92425	11.9151	8.86385	40.0131	37.8869	42.0526	46.7198	40.3331	37.227	36.4062	40.8341	39.0439
Os01g0347150		Non-protein coding transcript	0	0	0	0	0	0	0	0	0	0	0	0	0	0	0	0	0	0
Os01g0347200		Conserved hypothetical protein	0.952804	2.13455	0.72198	4.48671	4.32023	5.20831	2.22495	4.9263	3.52841	11.8416	12.2342	11.7186	14.4385	22.6249	16.725	20.5045	18.1446	20.3038
Os01g0347300		Conserved hypothetical protein	0	0.208607	0	0.077755	0	0	0	0.621676	0	9.34904	9.81235	12.0966	9.7949	16.198	14.1756	10.3923	18.653	19.2039
Os01g0347500		Similar to Papain-like cysteine proteinase (Fragment)	0	0	0	0	0	0	0	0	0	126.075	38.6891	123.53	9.28511	18.1346	41.2728	28.5211	25.2998	32.6059
Os01g0347600		Ervatamin B (EC 3.4.22.-) (ERV-B)	0	0	0	0	0	0	0	0	0	246.867	90.973	241.13	11.4769	50.0409	81.8402	56.5891	56.249	65.1665
Os01g0348000		Similar to Papain-like cysteine proteinase (Fragment)	0	0	0	0	0	0	0	0	0	111.851	34.865	107.883	6.93296	26.151	35.523	19.6752	19.4348	13.9574
Os01g0348600		Similar to MFP2 (Fatty acid multifunctional protein) (AtMFP2)	54.0735	60.4877	51.9016	105.595	90.2869	77.4159	62.5465	69.846	68.9962	77.4915	67.6513	71.5277	81.1129	93.7986	83.0343	71.4169	80.8769	82.191
Os01g0348700	OsRPL23A	Similar to 60S ribosomal protein L23a (L25)	117.833	104.981	66.5484	90.4483	86.0505	87.1258	79.8533	146.009	100.501	173.355	151.529	156.033	99.0689	134.243	156.249	195.143	213.108	173.222
Os01g0348800		Similar to Salt-stress induced protein (Salt protein)	0	0	0	0	0	0	0	0	0	1.13317	6.63166	1.90579	0	0	0.553592	1.31111	0.35272	1.31474
Os01g0348900	OsJRL	Jacalin-related mannose-binding lectin, Salinity toleranc	6.27542	12.6852	14.3511	62.5582	31.458	12.7329	4.46437	15.7749	6.94146	120.003	853.044	151.41	10407.5	8758.25	2983.53	3260.05	2935.96	2014.19
Os01g0349000		Conserved hypothetical protein	0.724215	0.25392	0.378852	1.73537	1.23909	0.658069	0.492219	0.531046	0.694887	2.94253	2.82984	2.06354	8.11078	5.18449	3.43278	7.04368	6.15913	4.571
Os01g0349400	OsPP5	Similar to Serine/threonine protein phosphatase PP1 (EC 3.1.3.16) (Fragment)	31.9258	27.8974	27.7426	27.201	37.5057	34.8006	28.5978	34.8904	32.9993	42.2329	53.1553	44.9554	53.3772	39.0563	39.3303	30.6937	39.7958	33.6843
Os01g0349600		Hypothetical protein	40.737	54.0989	60.8842	37.9753	36.783	54.5395	49.1944	35.0522	56.1521	12.594	12.5263	13.1929	5.25244	5.93352	9.63414	6.31003	11.1279	6.02381
Os01g0349800		Similar to Cytochrome P450	1.82675	2.58674	1.57566	1.17375	0.508749	2.1809	3.11161	1.64475	2.0875	0	0	0	0	0	0	0	0	0
Os01g0350000		Transferase family protein	2.87644	3.55658	3.3478	5.5924	5.15333	5.26422	4.42177	4.05691	5.48949	0	0	0	0	0.227826	0	0	0	0
Os01g0350100		Hypothetical protein	0.115627	0	0	0	0	0	0	0	0.311055	0	0	0	0	0	0	0	0	0
Os01g0350300		Disease resistance protein domain containing protein	0	0	0	0	0	0	0	0	0	0	0	0	0.143692	0	0	0	0	0
Os01g0350500		Similar to H0124B04.7 protein	0	0	0	0	0	0	0	0	0	0	0	0	0	0	0	0	0	0
Os01g0350900	IPI1	Similar to VIP2 protein	37.0313	31.8804	29.528	47.589	39.505	37.737	38.6487	28.4873	29.2765	22.905	33.575	21.9047	27.4033	29.0257	26.4798	26.315	28.0412	30.4221
Os01g0351100	PARP2B	Similar to Poly	2.65572	2.60869	1.79709	2.78287	2.39489	3.34541	2.31845	4.94272	2.96794	2.37963	1.36561	2.06623	1.04159	0.971728	2.05928	0.783483	2.59093	1.9815
Os01g0351200	PARP2A	Similar to Poly	0	0	0.447957	0.642951	0.255505	1.10137	0.519408	0.859075	0.642751	2.16145	1.64514	1.06842	2.26058	2.17376	2.08263	2.33466	1.96965	1.45
Os01g0351300		Exocyst complex subunit Sec15-like family protein	21.3746	19.792	13.8888	18.6167	20.635	20.04	16.997	24.6226	20.4555	18.1805	20.0256	20.9663	29.373	23.2235	24.3539	19.0427	24.4109	21.1529
Os01g0351500		Plant disease resistance response protein domain containing protein	0	0	0	0	0	0	0	0	0	0	1.82299	2.12308	0	1.57288	0	0	1.71683	0
Os01g0351800		2OG-Fe(II) oxygenase domain containing protein	1.08447	0.676347	1.65928	1.28621	2.42353	2.00216	1.01624	2.70391	1.58984	14.0721	13.5989	13.1064	12.6419	11.2863	13.1973	11.5909	12.8683	13.1435
Os01g0352100		2OG-Fe(II) oxygenase domain containing protein	0.744554	1.60985	2.26989	7.4509	5.96989	4.43004	4.48152	0.939154	3.63197	0	0	0	0	0	0	0	0	0
Os01g0352200		Hypothetical protein	0	0	0	0	0	0	0	0	0	0	0	0	0	0	0	0	0	0
Os01g0352751		Non-protein coding transcript	0	0	0	0	0	0	0	0	0	0	0	0	0	0	0	0	0	0
Os01g0353400	OsGSTF11	Similar to Glutathione S-transferase GST 8 (EC 2.5.1.18)	0	0	0	0	0	0	0	0	0	0	0	0	0.352641	0	0.451018	0	0	0
Os01g0353501		Hypothetical protein	0	0	0	0	0	0	0	0	0	0	0	0	0	0	0	0	0	0
Os01g0353600		Similar to AP-3 complex subunit sigma-2	0.285599	0	0.392408	0	0	0	0	0	0	0	0	0	0.192826	0	0	0	0.240607	0
Os01g0353633		Similar to OSIGBa0157K09-H0214G12.6 protein	0	0	0	0	0	0	0	0	0	0	0	0	0	0	0	0	0	0
Os01g0353900		Similar to cDNA clone:J023055K12, full insert sequence	23.4877	16.8618	24.05	17.1607	26.3506	24.164	19.9214	19.5643	23.0541	22.5138	25.1393	24.0562	22.0208	23.0497	18.1533	18.003	24.232	20.6445
Os01g0354175		Hypothetical protein	0	0	0	0	0	0	0	0	0	0	0	0	0	0	0	0	0	0
Os01g0354200		Similar to Sterol C-14 reductase	1.58182	2.23615	0.83877	1.5549	0.904126	1.43497	1.50487	1.68328	1.55709	3.87338	2.35649	4.81984	2.79008	4.05761	4.97992	4.92262	5.36577	3.95139
Os01g0354450		Similar to ATP binding protein	0	0.358173	0.167292	0	0.241787	0	0	0.48087	0	1.22074	0.638743	0.415699	0	0	0	0	0.649645	0.254582
Os01g0354700		Pre-mRNA cleavage complex II Clp1 domain containing protein	0	0	2.25378	1.70907	1.86113	2.39638	2.48318	0	1.97933	1.38032	0	0.902344	0	1.98228	1.26743	1.46341	0	0.903644
Os01g0355100		Pentatricopeptide repeat domain containing protein	0.547238	0.278492	0.515923	0.74417	0.471376	0.695594	0.471852	0.674867	0.428962	1.40867	0.851096	0.681137	0.054721	0.269993	0.50798	0.323762	0.570166	0.118796
Os01g0355175		Hypothetical protein	0	0	0	0	0	0	0	0	0	0	0	0	0	0	0	0	0	0
Os01g0355250		Similar to Salt stress-induced protein	0	0	0	0	0	0	0	0	0	547.407	120.005	464.78	125.337	366.244	352.049	351.974	311.893	422.547
Os01g0355400		Similar to BPM3; protein binding	0	0	0	0	0	0	0	0	0	0	0	0	0	0	0	0	0	0
Os01g0355500	OsDjC5	Hypothetical conserved gene	15.2993	15.3996	13.831	18.835	20.8656	19.465	16.6573	18.9593	18.6964	20.6445	17.2457	15.7782	17.5117	17.5751	18.3893	13.4964	17.0026	16.8778
Os01g0355600		Galactose-binding like domain containing protein	29.5698	27.078	25.2523	29.616	28.8056	30.2064	27.2305	33.1439	27.1974	30.7478	38.3709	28.6516	28.1654	28.0489	30.9686	24.5227	30.9296	27.4283
Os01g0355700		NB-ARC domain containing protein	0	0	0	0	0.163231	0	0	0	0	0	0	0	0	0	0	0	0	0
Os01g0355800		Similar to Esterase PIR7A	3.93115	2.1602	2.16006	6.20821	8.88963	6.74393	6.34919	7.23707	5.89156	0	0	0	0	0	0.525716	1.3359	0	0.208803
Os01g0355900		Peptidase C48, SUMO/Sentrin/Ubl1 family protein	28.3076	32.1394	28.9122	25.4549	27.508	31.4359	27.7659	29.4096	27.3933	26.9698	21.4958	24.9255	19.6332	23.3221	22.3319	22.1726	22.858	24.2874
Os01g0356400	OsABCC8	Similar to multidrug resistance protein ABC transporter family	54.3637	41.2679	27.4147	73.1901	68.9726	55.9706	47.9307	67.2421	52.024	51.6543	65.0754	50.3831	45.3539	41.5919	37.4158	38.558	32.9088	33.8379
Os01g0356450		Non-protein coding transcript	0	0	0	0	0	0	0	0	0	0	0	0	0	0	0	0	0	0
Os01g0356500	OsSTA15	Thiamin pyrophosphokinase, eukaryotic domain containing protein	1.67848	3.94404	3.12165	2.30937	3.43057	2.70154	1.29392	2.72616	2.452	4.88262	5.62866	7.71205	3.66387	4.33526	5.04481	4.24199	3.88577	5.09175
Os01g0356800	OsEnS-6	Domain of unknown function DUF3406, chloroplast translocase domain containing protein	0	0	0	0	0	0	0	0	0	0	0	0	0	0	0	0	0	0
Os01g0356900		Similar to Extensin-like protein	0.671135	0	18.5911	0.509393	0.215638	0.42022	6.69466	8.40868	0.277314	0	0	0	0	0.180778	0	0	0	0
Os01g0356951		Similar to Flavin monoxygenase-like protein floozy	0	0.61416	0	0	0	0.309964	0	2.14808	0	0	0	0	0.444788	0	0	0	0	0
Os01g0357100	NiR	Ferredoxin-nitrite reductase, Nitrate reduction (assimilation), Determination of regeneration abilit	735.297	645.307	1649.22	247.277	197.633	172.486	510.177	634.598	278.737	322.845	118.279	310.705	97.9171	166.203	161.884	190.717	207.456	223.758
Os01g0357150		Hypothetical protein	1.28676	0.584486	2.85469	0.163073	0.074155	0.186627	0.391219	1.50125	0	0.554908	0.211259	0.54715	0.050894	0.109956	0.437603	0.301742	0.21395	0.210908
Os01g0357200		Sterol-binding domain containing protein	0	0	1.19887	0.788909	0	0	1.1018	1.75227	0	0	0	1.90036	2.69234	3.90471	4.12567	1.32317	1.68439	4.61854
Os01g0357400	Amy1B*(RAmy1B)	Similar to Alpha-amylase	0	0	0	0	0	0	0	0	0	0	0	0.247878	0	0	0	0	0	0
Os01g0357500		Similar to Ferredoxin-nitrite reductase	0.575797	0	0.860804	0.52554	0	0	0	0.742134	0.523995	0.311625	0.105054	0.122663	0	0.090274	0	0.402055	0	0.39467
Os01g0357800		Pentatricopeptide repeat domain containing protein	29.8738	35.547	39.3314	37.0931	35.7742	37.0619	38.9981	33.6099	34.122	27.4045	21.2506	24.9823	22.4978	23.0192	20.2595	16.932	24.8627	20.1094
Os01g0357900	OsRALF-4	Similar to RALF	7.3768	8.43328	9.72046	9.89239	6.50464	8.53194	7.465	12.1436	12.2824	129.973	243.842	119.766	124.475	83.4506	123.182	114.723	105.812	127.998
Os01g0358100	OsRALF-6	Rapid ALkalinization Factor family protein	0.717965	0.493846	0.162833	0.505428	0.397082	0.285055	0.508164	0.337036	0.225012	193.704	687.804	217.162	323.519	181.872	258.229	244.47	196.832	249.92
Os01g0358300		Tetratricopeptide-like helical domain containing protein	53.174	53.4841	63.0185	38.7988	35.7796	38.8796	52.0565	42.5946	49.0152	0.455372	0.716818	1.26556	1.18392	0	0.144561	0	1.63898	0.748997
Os01g0358400	RPS4	Similar to 40S ribosomal protein S4	59.0812	54.1409	34.8046	40.3994	46.1027	41.8483	42.7835	79.3054	48.2111	101.054	91.4818	81.3807	46.6424	65.8989	84.8504	95.8159	96.0453	93.3555
Os01g0358551		Conserved hypothetical protein	0	0	0	0	0	0	0	0	0	0	0.53832	0	0	0.243451	0	0	0	0.23055
Os01g0358700		Similar to Powdery mildew resistance protein PM3b	0	0	0	0	0	0.104801	0	0	0	2.1792	1.21145	2.85385	1.96659	0.930679	1.45322	2.2607	1.0283	0.781667
Os01g0358800		Similar to N-acetyltransferase	0	0	0	0	0	0	0	0	0	0	0	0	0	0	0	0	0	0
Os01g0358900		Similar to GDHB glutamate dehydrogenase	0	0	0	0	0	0	0	0	0	0	0	0	0	0	0	0	0	0
Os01g0359400		NB-ARC domain containing protein	15.1089	17.5143	24.1725	18.9101	22.3892	16.6355	18.9702	14.0849	17.254	11.2539	8.76883	11.8145	5.99296	9.00464	7.38601	5.37129	11.1795	8.93107
Os01g0359600		Disease resistance protein domain containing protein	12.5773	15.4265	13.6992	12.4661	15.6111	17.5162	13.606	16.1072	14.8633	14.8161	11.7897	16.0696	11.6919	10.5725	10.2409	8.21135	12.0482	10.4224
Os01g0359800		Similar to NB-ARC domain containing protein	0.609781	0.71622	0.656306	0.606154	1.01183	2.18822	1.44637	1.90803	0.395659	4.43014	3.70503	2.85854	2.40054	2.02964	2.83139	1.83045	4.17268	2.69601
Os01g0360100		Similar to Powdery mildew resistance protein pm3f (Fragment)	2.6821	1.4254	1.9692	2.21414	1.032	1.34529	1.87823	2.0867	1.08308	3.13255	1.21931	2.4949	1.59241	1.72103	2.56538	2.0597	1.89695	1.44232
Os01g0360150		Hypothetical protein	0	0	0.431064	0	0.164642	0.500443	0.127387	0.133004	0	0	0	0.049651	0	0	0	0	0	0
Os01g0360200	RBOHB	Similar to Respiratory burst oxidase homolog	287.052	318.059	352.561	64.6076	93.5395	129.208	198.702	141.887	184.145	51.7173	58.7321	65.6099	21.4574	22.3792	43.0346	42.863	46.3712	39.965
Os01g0360333		Hypothetical protein	0	0.314452	0	0	0.124329	0	0	0	0	0	0.089669	0	0.17468	0	0	0	0	0
Os01g0360600		Dephospho-CoA kinase family protein	67.0583	62.4077	60.0612	53.7991	55.9969	58.7918	57.4823	53.5627	64.6641	30.6405	25.7296	31.3169	34.4985	23.6111	25.9175	29.0084	27.8579	24.2334
Os01g0361000		Conserved hypothetical protein	64.8755	76.2821	80.8301	61.6257	64.9742	69.0803	62.1019	64.0734	75.0744	35.3961	31.2382	37.0698	33.7501	33.6794	34.0705	30.6798	33.6628	31.6344
Os01g0361500		Phospholipid/glycerol acyltransferase domain containing protein	102.293	85.9041	70.198	180.324	117.392	58.9548	43.2741	70.4975	43.8713	12.0286	3.07685	4.81541	3.80936	3.96259	4.88029	4.88342	7.5465	5.24627
Os01g0361700		Conserved hypothetical protein	0	0	0	0	0.344892	0	0	0	0	0.343523	0	0	0	0	0.29482	0	0.437011	0.461289
Os01g0361800		Hypothetical conserved gene	11.6071	9.98905	9.87356	13.4028	13.0007	11.1515	7.56187	10.4551	9.66295	5.75109	3.1155	6.12026	3.47582	5.26302	4.44226	3.57144	6.6254	4.12831
Os01g0362000		Conserved hypothetical protein	6.83404	6.15843	6.11282	8.42466	9.59942	7.05063	7.04576	7.83523	7.06751	6.48352	7.4012	5.85437	4.6339	6.42893	9.62896	8.88094	7.79888	9.12435
Os01g0362100		Esterase/lipase/thioesterase domain containing protein	3.01819	1.91073	3.19314	1.31196	1.73718	0.988386	3.03532	1.33173	2.11032	2.49211	1.67978	2.47573	1.10315	0.81267	2.36542	0.856262	2.16613	2.19871
Os01g0362400		Conserved hypothetical protein	16.6857	17.4383	13.6653	12.4106	10.9106	11.383	18.4788	9.85834	18.4692	10.6754	5.36738	5.15939	1.84143	4.52712	6.27148	10.2577	6.28158	3.80754
Os01g0362533		Conserved hypothetical protein	8.53017	10.5655	2.94418	5.79216	7.04085	7.4305	4.52158	7.1841	7.56	3.20731	2.43515	3.78608	1.70282	2.46068	3.66137	0.752106	3.35675	4.07143
Os01g0362800		Conserved hypothetical protein	9.93599	12.3241	6.22489	0.467019	10.7989	13.2365	10.1863	10.5566	8.01175	0	6.53888	7.21105	5.86235	7.35405	6.12287	6.90316	1.10672	5.35656
Os01g0363000		Hypothetical protein	0	0	0	0	0.082205	0	0.066134	0	0.463823	0	0	0	0	0.253205	0	0	0	0
Os01g0363300		Uncharacterised protein family UPF0497, trans-membrane plant subgroup domain containing protein	27.0699	28.0206	32.587	27.0158	18.5352	26.0628	23.4019	17.7601	20.6946	4.2776	5.33752	2.02085	3.25294	8.99795	5.52549	5.79115	4.93045	4.37261
Os01g0363500		Similar to predicted protein	50.3537	51.5854	46.1964	60.5428	53.6843	50.6509	46.653	47.4651	56.5503	45.0428	32.3071	58.5247	32.1646	39.372	36.6644	46.5574	51.3712	44.2335
Os01g0363600		Similar to hydroxyethylthiazole kinase family protein	3.80003	2.15132	3.21606	3.3397	2.65241	2.71316	1.23117	3.3115	2.3912	1.96618	2.35641	0.44012	2.55682	1.65083	1.68048	0.849358	2.99009	1.91924
Os01g0363900	OsWAK5	Similar to HASTY	14.0922	16.3085	13.4643	19.2451	19.0097	16.6099	16.1809	16.2789	15.6126	17.6198	10.4384	17.9422	13.7654	15.3599	21.2916	14.8859	18.7355	16.5221
Os01g0363950		Hypothetical gene	0	0	0	0	0	0	0	0	0	0	0	0	0	0	0	0	0	0
Os01g0364000		Hypothetical gene	5.49831	6.25769	5.86008	4.72529	6.20044	5.02499	7.83234	3.09991	3.77886	3.91505	4.21526	4.88652	2.2583	4.69424	5.05884	3.53992	4.57437	4.36948
Os01g0364100		Similar to OSIGBa0145M07.8 protein	0	0	0.544315	2.29925	3.30999	2.14505	2.17906	1.25158	2.64235	0.575075	0	1.37563	0	0	0.473845	0.648255	0	0.41309
Os01g0364400	OsRLCK35	Protein kinase, catalytic domain domain containing protein	4.71309	11.7119	10.7929	23.484	33.176	35.2467	36.0373	20.6159	36.4597	0	0	0	0	0	0	0	0	0
Os01g0364412		Non-protein coding transcript	0	0	0	0	0	0	0	0	0	0	0	0	0	0	0	0	0	0
Os01g0364450		Hypothetical gene	0	0	0	0	0	0	0	0	0	0	0	0	0	0	0	0	0	0
Os01g0364800	OsWAK7/8	Protein kinase, catalytic domain domain containing protein	3.18765	5.30293	6.96509	11.8408	18.9746	15.8676	14.6337	16.9027	19.1588	6.39061	3.08726	5.25769	1.00949	1.56251	3.29683	3.41064	4.22381	3.45363
Os01g0364900		Conserved hypothetical protein	1.05294	0	0.574137	0.648297	0	0	0.442922	0	0	0	0	0	0	0	0	0	0	0
Os01g0365000		Protein kinase, catalytic domain domain containing protein	0	0	0.45147	3.68508	3.30182	2.54587	2.68848	4.99746	3.17292	0	0	0	0	0.154264	0	0	0	0
Os01g0365300		Hypothetical conserved gene	0	0	0	0	0	0	0	0	0	0	0	0	0	0	0	0	0	0
Os01g0366100		Similar to cDNA clone:J023120H23, full insert sequence	10.2612	8.9218	7.67831	7.83671	8.77317	9.41492	7.0152	7.89024	8.3696	5.35781	5.83486	5.92982	5.87318	7.04629	7.68714	4.14588	8.23082	7.85543
Os01g0366300		Similar to Receptor protein kinase	0	0.383657	0.287797	6.53609	5.84117	4.94134	3.31417	5.14716	4.80526	6.07597	2.5845	6.52342	3.63789	8.0254	8.60468	8.97697	8.87836	7.95511
Os01g0366400		Hypothetical protein	0	0	0	0	0	0	0	0	0	0	0	0	0	0	0	0	0	0
Os01g0366501		Hypothetical gene	0	0	0	0	0	0	0	0	0	0	0	0	0	0	0	0	0	0
Os01g0367100	PHD1	Chloroplast-localized UDP-glucose epimerase (UGE), Galactolipid biosynthesis for chloroplast membranes, Photosynthetic capability and carbon assimilate homeostasi	34.7561	36.1758	31.0064	33.9938	30.5766	30.9256	38.2493	34.0287	33.9112	18.0639	11.3643	16.4577	11.8247	9.81102	10.7324	15.3137	15.3742	14.2332
Os01g0367201		Non-protein coding transcript	0	0	0	0.600817	0	0	0	0	0	0	0	0	0	0	0	0	0	0
Os01g0367300		Nucleotide-binding, alpha-beta plait domain containing protein	49.4699	49.1059	48.8592	36.4661	38.7628	38.6427	41.3231	41.325	37.6454	28.9607	37.0093	27.5234	33.277	24.2622	29.5163	23.3348	32.7311	25.443
Os01g0367400		Conserved hypothetical protein	32.0064	23.1462	37.2763	44.4386	39.7131	33.2951	34.4209	23.5069	25.9548	50.5823	33.3519	47.8729	35.0598	34.8008	33.4544	33.6155	35.1875	34.9117
Os01g0367450		Non-protein coding transcript	0	0	0	0	0	0	0	0	0	0	0	0	0	0	0	0	0	0
Os01g0367500		Hypothetical conserved gene	0	0	0	0	0	0	0	0	0	0	0	0	0	0	0	0	0	0
Os01g0367700	Orysa	Similar to Cyclin-dependent protein kinase-like protein	38.3728	41.6369	51.9272	52.6794	55.6889	46.3556	45.395	40.8088	40.9339	65.3873	56.7445	73.0758	63.0004	71.7029	66.8989	66.5113	64.195	71.1421
Os01g0367900		Similar to Possible global transcription activator SNF2L1 (SWI/SNF related matrix associated actin dependent regulator of chromatin subfamily A member 1)	24.7093	24.7387	17.2144	25.9731	26.6125	26.3835	20.3391	25.4353	20.9275	29.2632	27.2003	24.6963	18.1344	15.1828	27.0244	23.3147	26.0965	20.9852
Os01g0368000		Similar to cDNA clone:J023132I08, full insert sequence	8.19192	6.74466	12.2198	3.39096	4.52961	5.21427	5.25055	3.63199	9.0451	7.75942	2.63877	5.82822	1.01996	3.39211	3.50882	0.883017	2.6135	3.02018
Os01g0368500		Protein of unknown function DUF679 domain containing protein	0	0	0	0	0	0	0	0	0	0	0	0	0	0	0	0	0	0
Os01g0368600		Conserved hypothetical protein	0	0	0	0	0	0	0	0	0	0	0	0	0	0	0	0	0	0
Os01g0368700		Protein of unknown function DUF679 domain containing protein	5.56632	6.56069	5.41954	1.66194	2.74365	1.95904	4.97852	3.27933	4.57463	0	0	0	0	0	0	0	0	0
Os01g0368900	OsGRX4	Similar to Glutaredoxin-C1	65.2314	76.151	88.2132	13.4273	25.9204	28.0525	51.8057	20.7281	47.0186	0	0.501544	0	0.304875	0	0	0.490513	0	0
Os01g0369000	OsCUL1-1	Component of cullin-RING E3 ubiquitin ligase (CRL) complex, Salt/drought stress respons	74.6129	71.6572	55.4543	109.016	99.0417	98.8505	80.7186	79.6981	84.4337	120.338	104.653	121.627	97.0769	104.04	108.262	107.087	123.826	105.013
Os01g0369200	OsCUL1-3	Component of cullin-RING E3 ubiquitin ligase (CRL) complex, Salt/drought stress response, Cold stress respons	0.295348	0.205018	0.378431	0.642602	0.627852	0	0.311586	0	0.860397	0	0.293202	0	0	0	0.102902	0	0	0
Os01g0369300	OsHAK3	Potassium uptake protein, kup domain containing protein	0	0	0	0	0	0	0	0	0	0	0	0	0	0	0	0	0	0
Os01g0369366		Hypothetical protein	0	0	0	0	0	0	0	0	0	0	0	0	0	0	0	0	0	0
Os01g0369500		C2 calcium-dependent membrane targeting domain containing protein	0	0	0	0	0	0	0	0	0	0	0	0	0.273758	0	0	0	0	0
Os01g0369600		Conserved hypothetical protein	17.5242	25.8116	20.8426	18.0984	16.0904	15.8989	18.1796	15.6616	17.5081	9.5252	9.93578	7.17307	7.9437	13.2005	6.92369	6.52289	8.62462	8.70738
Os01g0369700	OsGSTF5	Similar to Glutathione S-transferase GST 8 (EC 2.5.1.18)	154.498	37.7859	12.4864	80.1802	71.7638	43.6404	36.3534	43.7771	63.4181	35.9966	417.514	32.155	241.879	92.3759	72.8481	100.429	70.1489	71.3231
Os01g0369800		Hypothetical protein	0	0.374566	0	0.820486	0.839881	0.25524	0.228377	0	0.230268	0	0	0	0	0	0.242505	0	0	0
Os01g0369900	OsOPR10	Similar to 12-oxo-phytodienoic acid reductase6	34.8749	33.5186	60.1895	16.813	28.2105	30.3764	32.3455	18.3427	41.0513	54.1999	83.2397	60.0825	36.4341	33.7247	30.1294	25.8553	33.0035	38.0098
Os01g0369950		Hypothetical gene	0	0	0.068875	0	0	0.151065	0	0	0.182229	0	0	0	0	0	0	0	0	0
Os01g0370000	OsOPR9	NADH:flavin oxidoreductase/NADH oxidase, N-terminal domain containing protein	0	0	0.672323	0	0.387245	0.444736	0.754294	0.225127	0.310061	11.2508	15.0813	15.679	6.78236	5.01441	4.2927	5.1196	6.72899	6.25504
Os01g0370200	OsGSTF7	Similar to Glutathione-S-transferase 19E50	1.23233	0	0	0.48294	0	0.379998	0.576372	0	0	0.440746	0	0.589048	0	0	0.557283	0.515445	0.653565	0
Os01g0370400		Hypothetical protein	0	0	0	0	0	0	0	0	0	0	0	0	0	0	0	0	0	0
Os01g0370600		Similar to Glutathione transferase	0	0	0	0	0	0	0	0	0	0	0	0	0	0	0	0	0	0
Os01g0370750		Non-protein coding transcript	0	0	0	0	0	0	0	0	0	0	0	0	0	0	0	0	0	0
Os01g0370900	OsGSTF8	Similar to Glutathione transferase	0.340431	0	0	1.45045	0.469133	0	0	1.73287	0	0.489091	0	0	1.17534	1.9142	1.46092	0	0.979357	1.2455
Os01g0371200	OsGSTF1	Similar to Glutathione-S-transferase 19E50	1.21475	3.61102	1.70036	3.63634	3.02787	4.13575	1.38838	0	1.32084	0	0	0.637584	0	0	0.432295	0.296628	0	1.09048
Os01g0371300		Hypothetical protein	0	0	0	0	0	0	0	0	0	0	0	0	0	0	0	0	0	0
Os01g0371400	OsGSTF9	Similar to Glutathione s-transferase gstf2	0	0	0	0.334591	1.02582	0	0	0	0	0.534311	0	0.941338	2.68455	0	1.15915	0	0.4971	0.505823
Os01g0371500	OsGSTF10	Similar to Glutathione-S-transferase 19E50	0.650857	1.22772	0	3.83021	6.21632	5.15417	1.40976	0	3.62743	149.681	155.75	158.222	117.008	93.7672	100.676	78.0236	86.2241	69.1612
Os01g0372100		Hypothetical gene	1.43303	1.78786	0.589428	0	0	2.16168	0	0	0	2.56304	3.34804	1.33011	7.32701	7.1478	3.0617	4.01963	4.03026	2.99735
Os01g0372350		Conserved hypothetical protein	10.8054	8.67765	7.06721	11.4792	12.3871	10.7578	11.1529	10.3604	9.22256	19.1909	8.9108	18.9698	12.8797	16.1337	12.0308	11.0086	12.989	11.8504
Os01g0372400	OsGSTF13	Glutathione S-transferase, C-terminal-like domain containing protein	1.33139	1.14423	1.91533	11.9994	12.742	14.1859	19.2443	25.6367	14.9286	0	0	0	0.745687	0	0	0	0	0
Os01g0372450		Hypothetical protein	0	0	0	0	0	0	0	0	0	0	0	0	0	0	0	0	0	0
Os01g0372500	ANS	Similar to Leucoanthocyanidin dioxygenase (EC 1.14.11.19) (LDOX) (Leucocyanidin oxygenase) (Leucoanthocyanidin hydroxylase)	0	0	0	0	0	0	0	0	0	0	0.131668	0	0.102952	0	0	0	0	0
Os01g0372700		Similar to Asparaginyl-tRNA synthetase, cytoplasmic 1 (EC 6.1.1.22) (Asparagine-- tRNA ligase 1) (AsnRS 1)	83.4646	78.3749	56.1543	58.6953	63.1854	65.4508	59.5346	74.6307	61.5119	48.5046	35.7054	45.4841	38.0748	63.3682	55.1087	48.496	59.0113	55.98
Os01g0372866		Hypothetical gene	0	0	0	0	0	0	0	0	0	0	0	0	0	0	0	0	0	0
Os01g0373200		Hypothetical conserved gene	0	0	0	0	0	0	0	0	0	0	0	0	0	0	0	0	0	0
Os01g0373400		Homeodomain-like containing protein	11.5401	9.10141	5.30487	2.86092	2.31239	3.59016	2.5114	8.58258	5.78564	0.752889	6.41713	1.10448	2.51984	2.44649	2.68016	1.99067	2.08121	1.82718
Os01g0373500		Protein of unknown function DUF594 domain containing protein	0	0	0	0	0	0	0	0	0	0	0	0	0	0	0	0	0	0
Os01g0373700		Conserved hypothetical protein	0	1.74707	0.238313	1.10003	2.49416	2.20781	1.13094	5.8703	3.5328	1.93911	0.883238	7.17752	3.03115	7.6238	8.77785	9.85269	8.7708	9.14184
Os01g0373800		Non-protein coding transcript	0	2.28286	0	1.36165	0.948881	3.91759	1.69262	4.16987	3.51062	8.8448	1.5863	4.50911	19.3911	22.7117	26.5496	21.4812	17.7851	16.1031
Os01g0374000	OsGSTF12	Similar to Glutathione S-transferase I (EC 2.5.1.18) (GST-I) (GST-29) (GST class- phi)	0	0	0	0	1.03868	0	0	0	0	0	0	0	0	0	0	0	0	0
Os01g0374100		Non-protein coding transcript	0	0	0	0	0	0	0	0	0	0	0	0	0	0	0	0	0	0
Os01g0374200		Pentatricopeptide repeat domain containing protein	1.64648	1.56797	1.25498	1.69594	1.13023	0.977483	0.892131	1.55105	1.60344	0.145696	0.240064	0.783079	0.43592	0.371053	0.478031	0	0.639287	0.556526
Os01g0374501		Similar to mTERF family protein	0	0	0	0	0	0	0	0	1.40579	0	0	0	0	0	0.211361	0	0	0
Os01g0374600	OsLAC1	Similar to Laccase-21	0	0	0	0	0	0	0	0	0	0	0.805821	0	0	0	0	0	0.198641	0
Os01g0374900		Zinc finger, RING/FYVE/PHD-type domain containing protein	14.1902	21.5531	16.6205	24.0815	26.422	26.9216	29.0094	24.413	20.5308	35.5025	36.0132	33.5949	36.3626	33.2119	33.9831	39.8052	40.4378	34.9945
Os01g0375000	Os_F0781	GTP1/OBG domain containing protein	28.0183	24.3257	17.3522	16.3124	19.3998	19.0867	17.0628	27.4631	19.9138	22.4062	12.386	18.1804	10.6182	16.6431	21.0743	23.0706	19.5982	19.5128
Os01g0375100	OsDjC6	Similar to DnAJ-like protein slr0093	14.7724	14.2925	13.1751	12.2829	14.6082	13.4126	12.7876	12.0834	11.8049	14.3765	12.3518	12.966	13.0464	15.7146	13.9289	10.857	13.622	14.427
Os01g0375200	DHQDT/SDH	Similar to shikimate biosynthesis protein aroDE	10.9277	9.83227	5.74454	7.78924	11.2334	9.1784	9.7336	23.7325	6.6762	32.3283	90.1476	35.262	34.2666	31.4387	33.8246	33.0501	30.9747	36.9358
Os01g0375500		Similar to Shikimate biosynthesis protein aroDE	1.9099	0.936821	3.42729	2.37772	0.644648	1.12477	4.04992	0	0.975913	2.14797	2.03511	3.20634	0	0	4.46471	5.13245	1.90939	5.22938
Os01g0376200		Non-protein coding transcript	7.0988	4.72766	2.41258	4.20835	2.48155	9.02626	5.40052	4.50902	10.916	2.07463	3.89751	8.02363	3.45711	4.29048	2.4312	3.09103	5.41051	3.49036
Os01g0376600		Hypothetical conserved gene	0	0	0.315665	0	0	2.43411	0	4.3681	0.760045	1.11354	0.413065	0	0.721957	0.372669	0	0.778287	0.923321	1.86959
Os01g0376700		Similar to Sucrose-phosphatase (EC 3.1.3.24)	7.58583	8.83713	9.61492	18.0873	18.0269	19.3067	21.7521	11.8666	12.7144	6.42949	6.19252	6.28084	5.21345	7.31417	9.14734	10.0297	11.7841	11.7097
Os01g0377000		Cytochrome P450 family protein	0	0	0	0.317184	0	0.552762	0.358348	0.16382	0.599427	10.1587	6.39243	11.4555	7.76009	12.8631	12.7002	9.96462	10.781	11.1323
Os01g0377250		Similar to Cytochrome P450 CYP71K15	0	0	0.988448	0	0	0.470819	0	0	0.053631	1.18719	0	1.60242	0	0.520808	1.42099	0	0.879696	0.83746
Os01g0377500	CycL1	Similar to Ania-6a type cyclin	39.1409	37.1236	37.8513	50.4565	43.652	43.5475	38.7388	48.8811	41.2838	47.095	47.5144	46.6946	45.1276	43.8189	47.2837	45.9132	49.605	47.4987
Os01g0377700		Similar to NPL4 family protein	23.4411	25.1112	20.0425	31.5622	25.7077	26.6284	23.616	32.0936	19.6421	29.3833	34.9191	28.5421	48.3217	40.2592	35.7554	40.4661	30.059	36.4461
Os01g0378100		Plant peroxidase domain containing protein	0.405829	0.264016	0.257993	0.473643	0.022813	0.065057	0.510132	0	0.300968	0.222612	0.133477	0.117584	0	0	0.421983	0.07531	0.060469	0.116227
Os01g0379101		Conserved hypothetical protein	3.1295	2.76902	2.0779	0	2.9714	1.8567	1.93639	0.954493	2.91357	1.95748	1.01674	1.65239	0.569364	1.18754	2.3979	0	0	0.992135
Os01g0379400	OsFbox010	Cyclin-like F-box domain containing protein	8.89436	8.33092	8.13067	8.77411	10.4183	9.70074	7.26017	6.21814	5.44281	4.31901	4.8903	4.29307	5.05089	4.78198	5.1151	6.15731	4.22539	5.18179
Os01g0379800		Similar to HAT family dimerisation domain containing protein	0	0	0	0	0	0	0	0	0	0	0.069769	0	0	0	0	0	0	0
Os01g0380800	OsFbox011	F-box domain, cyclin-like domain containing protein	0	0	0	0	0	0	0	0	0	0	0	0	0	0	0	0	0	0
Os01g0381325		Conserved hypothetical protein	0	0	0	0	0	0	0	0	0	0	0	0	0	0	0	0	0	0
Os01g0382000	OsPR1b	Similar to Pathogenesis-related protein PRB1-2 precursor	8.76852	28.0727	10.778	2359.68	3164.47	2342.51	2005.03	1809.85	2367.66	0	0.422157	0	1.19869	6.0803	2.33747	0	2.49303	0.228746
Os01g0382200		Transferase family protein	0	0	1.15703	0	0	0	0	0	0	0.15891	0	0	0	0	0	0	0	0.346629
Os01g0382400	OsPR1#012	Similar to Pathogenesis-related protein PRB1-2 precursor	54.5285	58.6963	25.1342	70.169	109.812	102.977	90.2523	88.8269	141.244	0	0	0	1.14075	0.342974	2.8414	1.26636	2.45454	0.970573
Os01g0382450		Similar to Kinesin heavy chain (Fragment)	11.8351	12.8492	15.8655	9.77557	9.45499	4.84632	5.09513	9.29785	7.86729	3.1281	2.77552	5.30271	3.42366	2.16501	1.24371	2.89023	2.73407	3.58812
Os01g0382500		Conserved hypothetical protein	0	0	0	0	0	0	0	0	0	0	0	0	0	0	0	0	0	0
Os01g0382700		Similar to stress regulated protein	68.004	67.5991	85.3001	68.2277	71.8131	76.5243	76.7874	58.8318	75.891	0	0	0.415163	0.285242	0.199807	0.3261	0	0	0
Os01g0382900		Conserved hypothetical protein	2.97864	2.42866	3.0095	0.839094	2.63234	0.986257	2.1094	1.08256	1.58792	0	1.56893	0.939776	0.532053	0.27104	0.6106	0	0.363698	0.989177
Os01g0383001		Hypothetical conserved gene	0	0	0	0	0	0	0	0	0	0	0	0	0	0	0	0	0	0
Os01g0383100	OsEXO70FX7	Hypothetical conserved gene	0	0	0	0.20258	0.252501	0.309629	0.417853	0	0	15.625	27.6703	16.9785	15.7532	16.4529	16.2987	13.7311	19.247	15.7727
Os01g0383700	OsWD40-14	Similar to LEC14B protein	54.7352	42.228	25.217	41.2649	42.8398	40.138	42.9686	57.7958	38.3761	41.9816	58.0657	43.984	89.2128	59.2902	53.6843	42.6504	50.5445	47.8549
Os01g0383900	APIP12	Peptidase S59, nucleoporin family protein	0.727449	0.697839	0.463953	1.06892	1.29367	1.41544	0.641314	1.12567	0.666066	1.30505	0.411883	1.34887	0.459077	2.10081	2.54937	1.02905	1.98447	1.37281
Os01g0384300		Similar to RKF3 (RECEPTOR-LIKE KINASE IN IN FLOWERS 3); kinase	2.29156	2.70233	1.60427	1.79781	1.87434	1.57527	2.00093	1.9139	3.54501	4.26415	5.12563	4.18118	3.62212	3.15114	3.99715	3.72267	4.6654	3.0301
Os01g0384375		Non-protein coding transcript	0	0	0	0	0	0	0	0	0	0	0	0	0	0	0	0	0	0.066437
Os01g0384450		Similar to H0124E07.4 protein	0	0	0	0	0	0	0	0	0	0	0	0	0	0	0	0	0	0
Os01g0384800		Conserved hypothetical protein	66.6672	80.0031	113.085	38.3096	65.6719	67.7311	33.0492	94.9492	57.7877	346.465	265.732	269.39	285.511	178.018	184.407	163.08	175.133	174.689
Os01g0384901		Hypothetical gene	0	0	0	0	0	0.028984	0	0	0	0	0	0	0	0	0	0	0	0
Os01g0385000		Conserved hypothetical protein	0	0	0	0	0	0	0	0	0	0.82275	0	0.390903	1.41225	0	0	0	0.606338	0
Os01g0385400	OsSLAC7	C4-dicarboxylate transporter/malic acid transport protein family protein	0.832409	0.708862	0.149046	2.61609	2.48292	1.19379	0	2.3518	0.430573	1.20812	1.01485	2.79023	1.36203	0	0.887729	0.996369	1.3589	1.21548
Os01g0386500	OsRNAG	Conserved hypothetical protein	0	0	0	0.225489	0	0	0	0.131337	0	0	0.643314	0	0.291254	0	0.163795	0	0	0.137479
Os01g0386600		TGF-beta receptor, type I/II extracellular region family protein	2.99414	1.50405	6.1955	5.49528	2.09566	2.40632	3.90763	3.1929	3.51013	18.422	9.15721	11.5616	6.85998	11.3994	19.214	13.313	21.7818	21.6279
Os01g0386700		Similar to BSK1 (BR-SIGNALING KINASE 1); ATP binding / binding / kinase/ protein kinase/ protein tyrosine kinase	226.707	226.589	315.122	153.256	169.711	198.599	200.706	172.38	219.685	97.9725	94.5767	103.412	95.6676	97.6173	82.6291	85.6197	86.7082	87.772
Os01g0387133		Hypothetical gene	3.96245	3.25323	5.09543	9.19822	3.2792	6.97936	4.33901	4.83941	4.09402	5.23091	0.78708	6.14132	5.03361	3.2947	3.64519	1.97857	2.35475	0.45001
Os01g0387566		Conserved hypothetical protein	0	0	0	0	0	0	0	0	0	0	0	0	0	0	0	0	0	0
Os01g0387865		Hypothetical conserved gene	0	0	0	0	0	0	0	0	0	0	0	0	0	0	0	0	0	0
Os01g0388000	OsCYP734A6	Similar to Cytochrome P450 monooxygenase CYP72A5 (Fragment)	1.51068	0.445432	3.62695	0.42981	0.574519	1.0137	0.359037	0	0	3.77265	5.75066	8.59517	2.91866	2.29841	3.15443	3.36373	3.90733	2.47673
Os01g0388101		Similar to Cytochrome P450 monooxygenase	1.26278	0	0	0	0	0.267978	0.737117	0	0	6.91333	3.26648	1.41918	1.93169	1.7193	1.34516	1.92545	2.22273	1.20653
Os01g0388200		Conserved hypothetical protein	3.78919	4.27179	2.48799	4.08416	5.38439	4.50907	2.85131	5.70037	3.52601	7.97368	4.98331	8.42305	6.33265	5.96884	12.4215	8.52543	9.68803	10.068
Os01g0388500		Similar to Fibronectin, type III-like fold	45.2183	39.0337	45.0113	32.1521	41.2456	30.4074	38.1932	26.8472	37.7666	37.3054	25.7223	35.6096	26.2285	19.2364	37.7485	35.3279	39.6757	38.2808
Os01g0388700		Protein of unknown function DUF679 family protein	0.154271	0	0.5706	0.289206	0.394679	0.260997	0.283283	0.228892	0	0	0	0	0	0	0	0	0	0
Os01g0389200		Protein of unknown function DUF679 family protein	0.41428	0	0	2.14059	3.12421	2.2212	0.966874	8.54608	1.33805	3.24529	6.19202	0.975521	3.44538	1.53628	2.71668	2.07769	1.16709	1.19051
Os01g0389700		Protein of unknown function DUF679 family protein	6.53781	11.1227	10.9464	37.5627	39.45	33.8128	31.7174	121.168	41.7104	2.36553	3.12671	1.34578	7.81671	3.97164	10.2102	5.78796	3.31673	7.15791
Os01g0390300		Nucleic acid-binding, OB-fold domain containing protein	15.4059	13.2807	13.77	19.0426	19.4017	16.6312	12.838	18.7004	12.6093	20.1886	12.0785	15.6899	17.5347	17.618	19.8997	22.9408	21.1688	21.201
Os01g0390400		Similar to Met-10+ like family protein	24.6382	25.5985	24.8566	30.5889	23.9874	21.7992	21.5723	25.3668	21.8207	9.20217	5.94269	9.12534	12.0481	10.2584	8.64959	7.63689	11.3686	10.3439
Os01g0390600		Pentatricopeptide repeat domain containing protein	7.28609	7.91006	9.42476	10.8049	8.74444	9.78351	10.6765	12.0948	8.84614	6.718	10.7928	7.79289	7.33565	5.37822	6.94252	5.71337	8.06327	6.16498
Os01g0390900	OsDsPTP1	Similar to Dual-specificity protein phosphatase-like protein	23.4051	13.4383	15.4848	24.7271	19.1193	20.9075	19.956	12.5623	21.5202	20.8965	21.5491	18.2398	13.8565	20.9001	17.3378	17.8811	23.3336	16.7537
Os01g0391100		Hypothetical gene	7.03329	3.98587	6.99001	5.54827	5.95695	5.23901	4.6961	3.88975	5.52009	4.51583	7.60859	4.31483	4.34831	4.51506	4.28219	4.18698	6.19769	3.60352
Os01g0391500		Hypothetical conserved gene	18.6248	18.2586	21.8954	15.1643	17.2158	14.1745	18.5055	16.9325	14.9343	14.4154	7.58551	13.1198	6.01505	10.5643	9.44127	8.35974	13.3874	11.2593
Os01g0391600		Conserved hypothetical protein	1.47409	1.29914	0.888155	1.86648	1.58223	1.30418	1.28119	1.00358	1.52115	1.13441	1.23814	0.248227	0.523894	1.04798	0.947986	0.911114	1.59277	1.07585
Os01g0391800		Conserved hypothetical protein	0.64695	1.31977	0.863823	1.29326	0.984984	0.420882	0.893719	0	1.13875	0.99909	0.459076	1.99962	1.08674	1.2562	1.62312	1.61119	1.71516	1.02286
Os01g0391951		Non-protein coding transcript	0	0	0	0	0	0	0	0	0	0	0	0	0	0	0	0	0	0
Os01g0392100		Conserved hypothetical protein	13.4396	13.6153	12.8236	24.228	28.6693	20.8403	19.2369	17.4759	17.6726	13.5113	14.2703	12.0627	11.2138	14.7683	6.78846	11.9109	9.68139	12.3738
Os01g0392600		Conserved hypothetical protein	4.35702	4.31183	7.66947	3.38095	3.77932	5.05198	4.43131	4.31687	7.09728	46.718	22.4058	100.66	47.8605	38.0489	54.2023	33.1839	32.7529	49.1378
Os01g0392800		Similar to DET1-like protein	12.5773	10.7927	8.536	10.1544	7.66823	11.8627	11.3307	9.84334	9.95588	15.2037	8.28069	14.0678	10.9996	10.8561	12.7114	10.6977	11.0313	12.4728
Os01g0393000		Conserved hypothetical protein	30.2013	32.2387	39.2877	46.5695	43.1546	43.0982	43.9316	18.97	31.7571	12.7974	6.0456	9.59216	5.33354	6.86367	10.0479	7.46006	10.9509	13.0884
Os01g0393100	ONAC026	Similar to CUC2	0	0	0	0	0	0	0	0	0	0	0	0	0	0	0	0	0	0
Os01g0393200		Conserved hypothetical protein	0	0	0	0	0	0	0	0	0	0	0	0	0	0	0	0	0	0
Os01g0393300		Similar to H0306B06.1 protein	0	0	0	0.784279	0	0	0	0.820437	0	0	0	0	0	0	0	0	0	0
Os01g0393400		Similar to MDR-like ABC transporter	0	0	0	6.69447	2.85663	1.89586	0	1.84264	0.71424	2.55991	2.15041	1.56533	2.49561	0	3.39549	2.20783	2.57374	2.10272
Os01g0444100		Conserved hypothetical protein	0	0	0	0	0	0	0	0	0	0	0	0	0	0	0	0	0	0
Os01g0495200	OsTBL25	Conserved hypothetical protein	0	0	0	0	0	0	0	0	0	0	0	0	0	0	0	0	0	0
Os01g0495701		Hypothetical conserved gene	0	0	0	0	0	0	0	0	0	0.468062	0	0.271418	0	0	0	0	0	0
Os01g0495900		Similar to CRS2-associated factor 1	69.5032	80.4877	95.368	91.7607	101.113	97.6586	105.619	66.3161	90.3721	17.8918	12.1346	17.7821	13.62	12.1349	17.1619	13.954	18.2007	15.8354
Os01g0496900		Conserved hypothetical protein	10.1278	10.653	6.13897	8.79348	11.872	10.2859	8.96671	11.818	7.10456	11.6276	14.2295	9.48454	14.4455	15.2751	15.3473	13.2785	13.6404	15.8124
Os01g0497400	OsANN1	Annexin domain containing protein	0	0	0	0	0	0	0	0	0	0	0	0	0	0	0	0	0	0
Os01g0498200		Conserved hypothetical protein	85.8969	80.4016	53.6834	62.6218	49.25	65.8564	50.5962	59.0499	51.81	74.9915	116.803	77.5195	116.993	78.6875	94.7091	83.4204	72.4332	86.3401
Os01g0498300		Glycosyltransferase AER61, uncharacterized domain containing protein	0	0.116313	0.151766	5.15589	3.85845	4.21785	1.10638	2.41237	1.32837	0.08675	3.73662	0.129807	4.67744	3.14938	2.4696	2.74384	2.44016	2.39518
Os01g0498802		Non-protein coding transcript	0	0	0	0	0	0	0	0	0	0	1.39853	0	0.934818	0	0.351967	0	0	0
Os01g0499300		Mov34/MPN/PAD-1 family protein	19.4225	20.4463	18.7411	26.7889	20.6793	22.9711	19.3316	21.6755	23.1461	25.724	28.1221	25.319	24.4049	28.8844	26.2526	25.8143	27.4582	27.4147
Os01g0500100		Conserved hypothetical protein	1.5536	3.18068	3.04234	4.50072	0.992728	3.49724	2.32431	2.72646	3.4971	3.64516	0.579537	2.08516	3.12834	3.50187	2.32501	1.82929	5.79392	4.76011
Os01g0500400		Conserved hypothetical protein	2.18773	0.792932	2.88595	0.882775	1.57898	0.774327	1.58449	0.509632	0.814722	1.5624	0.61983	1.99141	1.55089	0.563589	1.15231	0.989861	0.433542	1.55629
Os01g0500500		Hypothetical conserved gene	13.9189	17.2562	15.3986	21.0458	24.8261	22.458	19.4551	20.3007	18.7669	18.3047	16.4655	20.7684	17.4644	20.3825	16.0625	17.3919	20.0548	16.5979
Os01g0500600		Hypothetical protein	22.8026	21.9276	24.5937	14.8102	19.3571	22.3673	24.8423	18.7141	21.7461	9.19929	4.20692	10.9054	4.86145	7.2486	12.539	9.40943	9.17485	7.76471
Os01g0500750		Non-protein coding transcript	0	0	0	0	0	0	0	0	0	0.574256	0	0	0	0	0	0	0	0
Os01g0500900		Rossmann-like alpha/beta/alpha sandwich fold domain containing protein	15.8974	17.232	16.4569	15.1448	13.2702	16.0887	16.2507	14.6609	14.1146	10.786	9.41911	11.0308	7.82062	7.4682	11.1389	6.33063	8.46378	10.7293
Os01g0501000	OsMED9	Conserved hypothetical protein	16.3038	10.393	14.4703	15.1062	16.4512	19.156	16.9018	16.7544	16.5449	22.3064	22.7867	24.4017	16.1748	23.741	20.7137	25.1604	26.7957	25.7539
Os01g0501700	OsTATC	Similar to TATC (CpTatC)	137.765	159.659	157.104	160.921	157.01	152.456	159.273	123.086	124.603	16.6243	11.4267	21.8372	16.2692	23.344	22.8618	26.242	25.6279	19.7164
Os01g0501800	PsbO	Similar to Photosystem II oxygen-evolving complex protein 1 (Fragment)	2956.6	2660.14	3484.94	2098.73	2055.65	2563.32	2615.64	1653.18	2485.44	0.460886	0.774733	0.385768	2.29407	3.89586	3.81096	1.26542	1.95358	1.10067
Os01g0502300		Similar to palmitoyl-acyl carrier protein thioesterase	0	0	0	0	0	0	0	0	0	0	0	0	0	0	0	0	0	0
Os01g0502400		2OG-Fe(II) oxygenase domain containing protein	43.4925	51.0234	45.6741	54.0819	47.7191	47.0142	46.9484	42.9925	36.0275	56.8632	36.4617	53.7572	36.9577	50.8357	44.8156	48.6439	49.8201	54.7061
Os01g0502700		Similar to Histone H2A	3.27671	3.41306	2.65797	1.39212	1.47934	2.10563	2.1244	2.47594	3.02379	33.2836	6.8776	25.2291	3.85993	9.30333	21.4156	23.9647	17.9492	26.6776
Os01g0502800		RNA recognition motif domain domain containing protein	44.6959	34.5299	50.2752	29.0327	27.4494	30.0777	45.1705	31.1416	39.1064	50.596	39.4181	51.9347	50.1129	43.5623	45.2617	42.6824	47.2393	52.7372
Os01g0502900		Similar to Histone H2B.2	17.0437	11.9727	22.4228	14.657	19.7567	25.9541	15.7881	19.7982	15.1685	14.4853	6.73205	15.3693	15.5563	10.6478	12.3306	13.4252	14.567	10.5365
Os01g0503400	OsNRAMP6	Similar to (Rice Genome Annotation Project) metal transporter Nramp6	78.8268	107.008	101.92	27.2486	39.8008	45.9002	62.932	67.0044	44.8098	6.4717	10.8588	5.89534	3.39431	6.24022	6.21005	3.66921	5.89218	3.93852
Os01g0504100	OsPUP8	Protein of unknown function DUF250 domain containing protein	29.2432	26.5936	10.674	11.2007	11.7387	10.2257	13.9935	14.7123	16.4223	4.2858	2.06854	6.35065	0.948869	8.07079	8.84671	5.01129	3.83566	10.3469
Os01g0504300		Non-protein coding transcript	0	0	0	0	0	0	0	0	0	0	0	0	0	0	0	0	0	0
Os01g0504500		Similar to Transparent testa 12 protein	23.2109	24.8811	6.66916	41.5014	33.9717	29.0329	28.1316	43.2045	27.7504	44.2497	68.2387	35.127	48.4352	44.5978	47.2026	38.1367	54.8921	45.9987
Os01g0504950		Hypothetical gene	0.170759	0.289651	0.169161	0.32024	0	0.30705	0.212368	0.318702	0.168806	0	0.126551	0.30571	0.345434	0	0.116441	0.394415	0.16793	0.157696
Os01g0505400		Similar to 2-hydroxyphytanoyl-CoA lyase	79.1308	91.2692	72.5463	100.677	98.5098	95.0337	81.9362	110.891	86.8324	82.872	98.4809	101.544	91.3966	74.9545	86.2988	80.4152	84.8201	80.1749
Os01g0505500		Pentatricopeptide repeat domain containing protein	1.34946	1.30491	2.69868	2.31566	3.22425	3.6469	1.75748	4.53995	1.78293	1.09071	1.23353	1.14192	0.445395	1.71637	1.08855	0.614448	1.73	0.518926
Os01g0505600	OsCML11	EF-Hand type domain containing protein	0.534908	0.930122	0.156802	1.73675	1.2565	0.682123	0.337829	0	0	4.74628	0.945911	6.4843	3.24687	2.05371	2.53219	2.99625	2.38269	1.8345
Os01g0505700		Conserved hypothetical protein	6.94667	7.26506	4.27366	4.39251	5.466	5.28782	7.13693	5.50379	6.99104	10.8855	2.39557	6.45988	1.29321	5.04549	6.06241	6.29224	7.96997	5.2729
Os01g0505866		Hypothetical gene	0	0	0	0	0	0	0	0	0	0	0	0	0	0	0	0	0	0
Os01g0506100		Pentatricopeptide repeat domain containing protein	5.18904	4.99045	2.47153	3.26647	3.28427	4.35611	4.23775	6.39055	3.35891	5.09578	5.28768	3.64857	4.54666	4.0961	5.43539	5.21959	5.7441	5.44663
Os01g0506200		Tetratricopeptide-like helical domain containing protein	9.71767	8.15497	10.7842	10.7135	10.8441	12.2408	9.39218	10.4523	8.97341	8.62678	9.82213	11.4502	7.54714	9.89406	10.9592	10.6043	9.69188	11.4208
Os01g0507000	miR159a	Non-protein coding transcript	8.41435	6.90373	9.24896	11.3696	12.3549	11.796	10.0945	8.01945	10.279	16.4693	11.6291	11.4594	7.88386	8.91569	14.7321	7.45369	13.7275	9.80456
Os01g0507300		Protein of unknown function DUF92, transmembrane family protein	29.1856	27.3984	27.0417	24.8868	32.1337	30.0569	30.7229	28.5631	35.8249	53.1323	30.2018	46.2195	25.3848	35.8156	34.7669	35.5436	45.2489	39.7234
Os01g0507500		Transcription elognation factor Eaf, N-terminal domain containing protein	40.8054	40.04	43.0309	56.3408	57.647	52.1442	44.3632	40.6215	49.5172	61.128	50.3495	67.4987	49.3711	55.0687	59.4168	50.8853	57.6178	56.4017
Os01g0507700		Heavy metal transport/detoxification protein domain containing protein	183.198	170.964	148.905	82.6086	94.4491	107.674	107.033	131.155	150.217	51.3684	51.6722	51.5479	57.2528	55.5864	74.2538	80.8206	78.942	88.6696
Os01g0507900	OsClpP3	Similar to NClpP3 (ATP-dependent Clp protease proteolytic subunit ClpP3)	50.9092	54.8426	48.9539	73.6915	72.7107	54.3793	64.3863	48.3594	59.0953	16.3197	10.2225	15.1951	10.5244	16.7364	18.0948	17.3881	15.2997	17.9292
Os01g0508000	Os1bglu1	Similar to Beta-glucosidase	10.6324	6.89864	10.3843	6.8233	7.4582	6.45972	8.04291	7.96351	7.85175	47.2127	30.1744	51.8411	29.2343	42.3818	52.8636	52.4729	63.9637	54.7174
Os01g0508050		Non-protein coding transcript	0	0	0	0	0	0	0	0	0	0	0	0.088062	0	0	0	0	0	0
Os01g0508100	RH3	Ferritin/ribonucleotide reductase-like family protein	2.43905	2.02106	0.504778	2.96022	5.62301	2.50641	2.80076	16.5203	4.13297	12.447	12.8441	18.1894	10.2248	13.8699	21.1123	12.9846	20.2969	19.9937
Os01g0508300		Conserved hypothetical protein	6.37215	5.84703	4.4336	7.40287	7.61036	5.89216	9.56558	9.25229	8.34677	3.88975	2.35151	3.29013	2.57714	5.44847	5.20655	5.53712	7.0384	7.78285
Os01g0508500	RH2	Conserved hypothetical protein	15.03	35.7759	6.56624	18.2883	25.3893	18.6571	23.864	106.323	46.6772	34.8054	19.8107	42.05	33.0057	44.9895	46.2824	25.6618	36.1273	41.8695
Os01g0509400	OsCLE103	Conserved hypothetical protein	0	0	0	0	0	0	0	0	0	0.291718	0	0.567433	0	0	0	1.0744	1.30801	1.37257
Os01g0509700		Conserved hypothetical protein	0.683157	1.31542	3.06926	1.95104	1.95815	2.92242	2.36536	2.01958	2.86015	0	0.335567	0	0	0	0	0	0.437337	0.225808
Os01g0509750		Similar to Anther-specific proline-rich protein APG	0	0	0	0.395561	0.381554	1.06747	0	0	0	0	0	0	0	0	0	0	0	0
Os01g0509800		Similar to Anther-specific proline-rich protein APG	0	0	0	0.346725	1.06843	2.75771	4.42648	0	1.16407	0	0	0	0	0	0	0	0	0
Os01g0509900	Os_F0780	F-box domain, Skp2-like domain containing protein	0	0.292286	0	0.225183	0	0.866482	0	0.384238	0.725186	1.79393	0.814445	1.63816	0.324567	0.567149	2.2889	2.3916	2.48016	2.13348
Os01g0510100	OsMKK6	MAP kinase kinase 1	43.8725	48.0816	38.9121	59.7213	66.675	71.6012	60.3792	80.6903	62.865	61.3552	88.8656	63.96	63.6556	72.482	75.7569	75.4355	76.9189	79.2364
Os01g0510200		Conserved hypothetical protein	1.6728	13.7104	6.16992	8.42424	6.33921	11.958	4.58637	18.2643	7.4185	9.93065	30.2077	9.59794	58.8915	61.0513	56.0735	73.6202	38.0117	49.1983
Os01g0510500		Conserved hypothetical protein	10.2224	13.6481	16.4707	13.208	13.8721	12.9218	13.6286	15.8478	11.3281	16.4426	18.4227	17.3629	15.1299	20.187	16.8935	16.7715	17.4229	16.363
Os01g0510600	OsFLU1	Tetratricopeptide-like helical domain containing protein	31.4915	29.4873	56.7259	51.5153	51.5329	54.5599	52.5169	39.2489	47.9639	1.51083	0.578381	1.97501	0.370123	0.734192	1.22899	0.978224	1.85522	0.289793
Os01g0510701		Hypothetical conserved gene	2.34191	5.13317	2.86447	9.75819	9.83223	4.8386	6.45274	7.54187	4.01687	4.47057	2.07817	4.1833	5.26115	4.42847	4.59618	3.61718	6.50035	3.99334
Os01g0510800	TAF6	Histone-fold domain containing protein	42.2499	45.2472	42.0221	41.9744	48.4208	38.9451	36.2938	39.4743	36.7553	32.6881	41.0207	29.417	36.1636	37.8412	31.983	29.5256	32.2301	35.2729
Os01g0510901		Conserved hypothetical protein	0	0	0	0	0	0	0	0	0	0	0	0	0	0	0	0	0	0
Os01g0511000		Similar to LOB domain protein 40	6.02463	5.21408	4.6289	2.17886	3.68275	2.1248	2.59431	5.28179	1.30103	55.0179	67.4872	43.1821	19.2127	13.377	20.3024	21.1903	19.4678	19.9397
Os01g0511100		UspA domain containing protein	36.2296	37.5071	12.8768	175.29	97.6155	60.6882	29.4248	42.4547	39.0472	11.7714	56.8636	12.8985	77.3152	44.1888	24.3516	22.1065	26.7956	25.2378
Os01g0511200		Conserved hypothetical protein	24.7686	29.3698	14.6255	18.7685	23.2998	19.9906	21.5599	29.6995	20.1654	18.7086	10.7403	17.5376	9.27961	17.1548	16.8603	20.4179	19.2025	16.5345
Os01g0511300	OsRpn9a	Proteasome component region PCI domain containing protein	26.5159	24.0368	20.5036	24.4078	20.9622	21.086	16.4897	30.9924	18.2596	34.4614	29.7726	37.0293	23.1742	30.8961	32.3548	32.1246	27.5152	34.1137
Os01g0511400		Similar to plant-specific domain TIGR01568 family protein	0	0	0	0	0	0	0	0	0	0	0	0	0	0	0	0	0	0
Os01g0511600		Similar to lrgB-like family protein	80.0721	65.5299	136.979	57.3967	62.4462	76.2242	112.132	42.4717	82.0459	0	0.452939	0.221996	0.627151	0	0.29727	0	0	0
Os01g0511700		Conserved hypothetical protein	9.84053	8.74705	13.8193	9.57625	13.4337	17.9356	16.6473	12.505	12.0411	9.11886	12.4577	10.0959	7.26041	9.28246	7.79371	6.04742	11.5386	10.0137
Os01g0511800		Conserved hypothetical protein	0	0	0	0	0.156161	0	0	0	0	1.58708	0.763997	1.6711	0.885557	0.677176	1.56579	1.48118	1.30862	1.30427
Os01g0512100	OsDjC7	Similar to Chaperone protein dnaJ 15 (Protein ALTERED RESPONSE TO GRAVITY) (AtARG1) (AtJ15) (AtDjB15)	25.4925	27.4936	23.361	25.141	28.2636	25.6496	29.5732	32.7225	25.231	39.8298	54.9271	42.0117	47.8899	40.2067	39.7554	38.467	40.6383	38.362
Os01g0512200		Armadillo-type fold domain containing protein	10.5021	13.2708	11.2101	11.8915	12.3241	12.7495	12.9669	12.3724	14.8872	12.2691	9.71099	12.5286	10.9247	12.0528	11.3703	11.7633	11.8045	13.5484
Os01g0512400		Conserved hypothetical protein	0.211028	0.076398	0.677357	0	0.291331	0	0.573137	0	0	1.17658	0	2.36664	0	0	0.570072	1.61688	2.07401	1.26066
Os01g0512700		Zinc finger, C2H2 domain containing protein	0	0	0	0	0	0	0	0	0	0.640152	0.454241	0.804747	0	1.21202	2.56517	2.6235	3.66213	2.40644
Os01g0512800		CS-like domain domain containing protein	0	0	0	0	0	0	0	0	0	0	0	0	0	0	0	0	0	0
Os01g0513100	OsPP2C03	Similar to Protein phosphatase 2C ABI2	13.1268	15.7172	20.1459	20.6276	24.419	21.225	20.2861	24.2896	22.4868	32.3158	28.5949	34.8008	21.9003	25.1144	28.506	34.8615	26.8349	30.1842
Os01g0513200		Hypothetical conserved gene	6.60573	7.88319	7.57595	5.81715	8.88182	7.54975	6.28538	5.55888	8.16601	5.73429	7.19116	9.39713	5.13064	5.88258	8.28739	4.47384	7.37302	7.16944
Os01g0513400		Protein of unknown function DUF789 family protein	33.2561	29.839	32.935	40.9917	41.1681	34.3838	31.7549	32.1639	33.3229	36.871	47.5332	31.1607	45.5973	40.6245	38.3358	37.0918	40.8931	44.8927
Os01g0513500		Hypothetical gene	7.87936	6.23229	3.47266	5.38833	7.86137	5.81195	6.27623	8.51778	5.03621	3.22171	1.45095	6.14699	2.52039	2.16836	3.95799	3.40237	5.42658	2.53947
Os01g0513700		Similar to trafficking protein particle complex subunit 1	31.0649	35.4387	28.4542	31.0747	35.0677	36.3862	29.9989	45.1857	23.5595	37.9464	23.6844	32.3487	25.1753	30.789	36.0514	40.0117	37.3285	36.3409
Os01g0513800		Similar to Brix domain containing protein 1 homolog	30.8498	35.7043	21.1471	20.7241	26.9199	30.2223	26.3211	22.6903	25.0718	19.6612	11.7983	17.7262	11.643	14.1764	21.9564	18.6035	21.1349	22.277
Os01g0513850		Hypothetical protein	0	0	0	0	0	0	0	0	0	0	0	0	0	0	0	0	0	0
Os01g0513900	OsACK1	Similar to Kinesin heavy chain (Fragment)	0	0	0	0	0	0	0	0	0	6.78228	1.09471	6.17503	0.555892	1.10169	4.22467	4.90953	4.23134	3.80087
Os01g0513950		Hypothetical protein	0	0	0	0	0	0	0	0	0	0	0	0	0	0	0	0	0	0
Os01g0514000		Similar to 50S ribosomal protein L24e	38.6398	47.7549	40.2601	48.0612	46.6748	41.7284	57.162	51.0865	48.685	114.531	93.0557	134.828	90.7423	127.932	124.4	129.73	152.941	123.474
Os01g0514300		Armadillo-type fold domain containing protein	20.6138	19.9345	14.8842	19.5961	17.778	18.0352	18.4492	19.8357	15.8921	13.4697	17.5589	13.237	16.843	13.5301	14.4374	12.6843	12.249	13.3275
Os01g0514450		Pentatricopeptide repeat domain containing protein	1.28796	0	0.888032	0.609917	0.195503	0	0.445053	0.220379	0.109325	0	0.210709	0	0.186082	0	0	0.21385	0	0
Os01g0514600		Similar to Fimbrin 1 (AtFIM1)	0.340441	0.369946	0.432679	0	0	0	0	0	0	5.12786	2.58853	3.82145	0.5181	1.50092	2.58864	1.46874	2.90106	3.46246
Os01g0514700		Serine/threonine protein kinase-related domain containing protein	0.634185	0.698982	0.638411	0.898624	0.366589	0.771207	0.760246	1.08361	0.950077	4.7569	4.81271	4.12179	6.68118	3.9583	5.29674	3.82911	5.16403	5.37112
Os01g0514850		Hypothetical protein	0	0	0	0	0	0	0	0	0	0	0	0	0	0	0	0	0	0
Os01g0515300		Similar to Leucine Rich Repeat family protein	0.236646	0.453893	0.36155	1.97898	1.99399	3.05365	4.19247	4.71534	5.63973	0	0	0.143827	0.397617	0.340914	0.508617	0.247855	0.314628	0.252053
Os01g0516200		Similar to Stress-responsive protein	0	0	0	0	0	0	0	0	0	0	0	0	0	0	0	0	0	0
Os01g0516600		Similar to Stable protein 1	18.2633	19.6578	10.0389	16.0058	14.5293	17.0302	14.1364	17.2227	16.8409	30.45	28.8507	27.7522	20.9962	20.9708	24.607	23.8646	22.4558	21.896
[truncated: 35,817 more rows]

## Sheet: Table S2
Table S2. List of genes commonly affected by cont vs ++Fe, cont vs ++Fe++Mg and ++Fe vs ++Fe++Mg conditions in leaves and roots.
Group	RAP ID	Gene name	Description
Cont < ++Fe++Mg < ++Fe in leaf	Os01g0141000	AP2/EREBP129, OsRAV2, OsRAV9/OsTEM1	AP2/ERF and B3 domain-containing protein, RAV family protein, Salt stress response, Repression of photoperiodic flowering (Os01t0141000-01)
	Os01g0159800	OsbHLH035	Similar to DNA binding protein. (Os01t0159800-01);Basic helix-loop-helix (bHLH) transcription factor, Mediation of seed germination, Seedling recovery from salt stress (Os01t0159800-02)
	Os01g0162500		Leucine-rich repeat-containing N-terminal, type 2 domain containing protein. (Os01t0162500-01)
	Os01g0218100		Helix-loop-helix DNA-binding domain containing protein. (Os01t0218100-01)
	Os01g0228400		Pentatricopeptide repeat domain containing protein. (Os01t0228400-01)
	Os01g0327100		Haem peroxidase family protein. (Os01t0327100-01);Similar to Peroxidase 8. (Os01t0327100-02)
	Os01g0498300		Glycosyltransferase AER61, uncharacterized domain containing protein. (Os01t0498300-01)
	Os01g0555200		Asp/Glu racemase family protein. (Os01t0555200-01)
	Os01g0615100	OCPI2	Chymotrypsin protease inhibitor, Salt and osmotic stress tolerance (Os01t0615100-01)
	Os01g0721300		Similar to cDNA clone:J013002N02, full insert sequence. (Os01t0721300-00)
	Os01g0758200		Similar to Dof2 (Fragment). (Os01t0758200-01)
	Os01g0804200	CYP94D9, OsCYP94D9	Cytochrome P450 of the CYP94 subfamily, Response to wounding and salt stress (Os01t0804200-01)
	Os01g0965900		Conserved hypothetical protein. (Os01t0965900-01)
	Os02g0575900		Exo70 exocyst complex subunit family protein. (Os02t0575900-01)
	Os02g0768000		Conserved hypothetical protein. (Os02t0768000-01)
	Os02g0823100	OsPIP1;3	Plasma membrane intrinsic protein, Promotion of plant tolerance to water deficit and growth (Os02t0823100-01)
	Os03g0182800	OsEBP89	APETALA2/ethylene responsive factor, ERF transcription factor, Tolerance to drought and submergence stress (Os03t0182800-01)
	Os03g0288000	OsMT1b, OsMTI-1b	Type 1 metallothionein isoform, Positive regulation of resistance to blast disease (Os03t0288000-01);Similar to Metallothionein. (Os03t0288000-02)
	Os03g0327800	NAC58, OsNAP, ONAC058, ONAC58, PS1	NAC Family transcriptional activator, Abiotic stress response, Positive regulator of leaf senescence (Os03t0327800-01)
	Os03g0594100		Cytochrome P450 family protein. (Os03t0594100-01)
	Os03g0661600		Similar to Alpha-amylase/trypsin inhibitor (Antifungal protein). (Os03t0661600-01)
	Os03g0734300		Similar to Proteinase inhibitor type II CEVI57 precursor. (Os03t0734300-01)
	Os04g0127100		Peptidase S8, subtilisin-related domain containing protein. (Os04t0127100-01)
	Os04g0450600		Similar to H0818E04.21 protein. (Os04t0450600-00)
	Os04g0583900	OsMYBR1	MYB-related transcription factor, Mediation of response to ABA and drought (Os04t0583900-01)
	Os04g0662600	F3H	Flavanone 3-hydroxylase, Flavonoid biosynthesis, Resistance against whitebacked planthopper (Os04t0662600-01)
	Os05g0261700		Hypothetical conserved gene. (Os05t0261700-01);Leucine-rich repeat, plant specific containing protein. (Os05t0261700-02)
	Os05g0399300	OsChia1b, Cht-2	Class I chitinase, Defense against fungal pathogens (Os05t0399300-01)
	Os05g0456900		Conserved hypothetical protein. (Os05t0456900-01)
	Os06g0129900		Similar to Cytochrome P450 CYPD. (Os06t0129900-01);Similar to cytochrome P450. (Os06t0129900-02)
	Os06g0147400		Conserved hypothetical protein. (Os06t0147400-01)
	Os06g0599200		Cytochrome P450 family protein. (Os06t0599200-01)
	Os06g0674100		Conserved hypothetical protein. (Os06t0674100-01)
	Os06g0698300		Protein phosphatase 2C family protein. (Os06t0698300-01)
	Os06g0726200		Similar to Chitinase 1. (Os06t0726200-02)
	Os07g0129300		Similar to PR1a protein. (Os07t0129300-00)
	Os07g0175600		Plant lipid transfer protein and hydrophobic protein, helical domain containing protein. (Os07t0175600-01)
	Os07g0218700	OsCYP71Z21	Casbene C10 oxidase, Cytochrome P450, Disease resistance (Os07t0218700-01)
	Os07g0442900		Uncharacterised protein family UPF0497, trans-membrane plant subgroup domain containing protein. (Os07t0442900-01)
	Os07g0482900		Similar to Cytochrome P450. (Os07t0482900-00)
	Os07g0519600		Similar to taxane 10-beta-hydroxylase. (Os07t0519600-00)
	Os07g0613000	RSH3b	Guanosine-tetraphosphate (ppGpp) synthase, RelA/SpoT Homolog 3b (Os07t0613000-01)
	Os07g0613600		Hypothetical conserved gene. (Os07t0613600-01)
	Os07g0683200		Similar to NAC domain transcription factor. (Os07t0683200-01)
	Os07g0684800		Similar to NAM / CUC2-like protein. (Os07t0684800-01);Similar to NAM / CUC2-like protein. (Os07t0684800-02)
	Os08g0412800		Protein of unknown function DUF1262 family protein. (Os08t0412800-01)
	Os08g0458200		Similar to MTD1. (Os08t0458200-01)
	Os08g0547100		Similar to 6-phosphogluconolactonase. (Os08t0547100-01);6-phosphogluconolactonase domain containing protein. (Os08t0547100-02);6-phosphogluconolactonase domain containing protein. (Os08t0547100-03)
	Os08g0562300		Zinc finger, C2H2-type domain containing protein. (Os08t0562300-01)
	Os09g0110300		Putative cyclase family protein. (Os09t0110300-01);Putative cyclase family protein. (Os09t0110300-02)
	Os09g0509500		Diacylglycerol acyltransferase domain containing protein. (Os09t0509500-00)
	Os10g0114300		Similar to NADPH-dependent codeinone reductase (EC 1.1.1.247). (Os10t0114300-01)
	Os10g0119200	OsLRR-RLK2	Leucine-rich repeat receptor-like kinase, Promotion of the susceptibility of rice to brown planthopper (BPH) (Os10t0119200-01)
	Os10g0481500		Similar to Flotillin-like protein 1. (Os10t0481500-00)
	Os10g0491000		Plant Basic Secretory Protein family protein. (Os10t0491000-01)
	Os10g0537800	OsAP77	Aspartic protease, Defense response against fungal, bacterial and viral infections (Os10t0537800-01)
	Os10g0538200		Peptidase aspartic, catalytic domain containing protein. (Os10t0538200-01)
	Os10g0559050		Non-protein coding transcript. (Os10t0559050-00)
	Os10g0571600		No apical meristem (NAM) protein domain containing protein. (Os10t0571600-01)
	Os11g0133001	SDRLK-7	S-Domain receptor like kinase-7, Response to B. glumae in resistant genotype CL 161 (Os11t0133001-01)
	Os11g0260100		SAM dependent carboxyl methyltransferase family protein. (Os11t0260100-00)
	Os11g0582000		Hypothetical conserved gene. (Os11t0582000-00)
	Os11g0587600		Similar to PDR-like ABC transporter. (Os11t0587600-01)
	Os11g0592000	OsPR4c	Pathogenesis-related (PR) protein, Abiotic stress response, Disease resistance (Os11t0592000-01)
	Os12g0258700		Cupredoxin domain containing protein. (Os12t0258700-01)
	Os12g0450300		Similar to Eukaryotic aspartyl protease family protein, expressed. (Os12t0450300-00)
	Os12g0610600	OMTN3, ONAC60	NAC transcription factor, Negative regulation of drought tolerance (Os12t0610600-01)
	Os12g0624200		Similar to K-exchanger-like protein. (Os12t0624200-00)
	Os12g0629300		Similar to Thaumatin-like protein. (Os12t0629300-00)
	Os12g0630500		Similar to Thaumatin-like protein. (Os12t0630500-01)
Cont > ++Fe++Mg > ++Fe in leaf	Os01g0123900		Similar to Bowman-Birk type proteinase inhibitor (EBI). (Os01t0123900-01)
	Os01g0238500		Similar to Branched-chain-amino-acid aminotransferase-like protein 3, chloroplast precursor. (Os01t0238500-01);Similar to Branched-chain-amino-acid aminotransferase-like protein 3, chloroplast precursor. (Os01t0238500-02)
	Os01g0357100	NiR, OsNiR, PSR1	Ferredoxin-nitrite reductase, Nitrate reduction (assimilation), Determination of regeneration ability (Os01t0357100-01);Similar to Ferredoxin-nitrite reductase. (Os01t0357100-02)
	Os01g0901600		Similar to 4-coumarate--CoA ligase-like 6. (Os01t0901600-01)
	Os01g0955000		Phosphoesterase family protein. (Os01t0955000-02);Similar to phosphoesterase family protein. (Os01t0955000-03)
	Os02g0273100		Aminotransferase, class IV family protein. (Os02t0273100-01);Aminotransferase, class IV family protein. (Os02t0273100-02)
	Os02g0278700	OsCPS1, OsCPS1ent	Ent-copalyl diphosphate synthase 1, Gibberellin (phytohormone) biosynthesis (Os02t0278700-01)
	Os02g0318450		ABC transporter-like domain containing protein. (Os02t0318450-00)
	Os02g0714200	OsPFP1α1	Catalytic alpha-subunit 1 of pyrophosphate-fructose 6-phosphate 1-phosphotransferase (Os02t0714200-01)
	Os03g0146300		Similar to Cyclin-dependent kinases regulatory subunit. (Os03t0146300-01)
	Os03g0183500	OsFLZ10	FCS-like zinc finger (FLZ) protein 10, Submergence response (Os03t0183500-01)
	Os03g0348200		Terpene synthase-like domain containing protein. (Os03t0348200-00)
	Os03g0684700		HPP family protein. (Os03t0684700-01)
	Os04g0394766		Non-protein coding transcript. (Os04t0394766-00)
	Os04g0453500		Conserved hypothetical protein. (Os04t0453500-01)
	Os05g0116100	OsDHAR	Dehydroascorbate reductase, Ascorbate homeostasis, Recycling of ascorbate, Inhibitor of stress-induced protein aggregation (Os05t0116100-01)
	Os05g0191500		Similar to stem 28 kDa glycoprotein. (Os05t0191500-01);Similar to Stem 28 kDa glycoprotein. (Os05t0191500-02);Similar to stem 28 kDa glycoprotein. (Os05t0191500-03)
	Os05g0382600	OsANN4	Calcium-binding rice annexin protein, Modulation of ROS production, Mediation of ABA-induced Ca2+ flux (Os05t0382600-02);Annexin family protein. (Os05t0382600-03)
	Os05g0382900		Annexin family protein. (Os05t0382900-01);Similar to annexin-like protein RJ4. (Os05t0382900-02)
	Os05g0439000		Similar to RING-H2 finger protein ATL1O (RING-H2 finger protein ATL11). (Os05t0439000-01)
	Os05g0515200		Cytochrome P450 family protein. (Os05t0515200-01)
	Os06g0157000		Esterase, SGNH hydrolase-type domain containing protein. (Os06t0157000-01)
	Os06g0552900		Similar to SP3D. (Os06t0552900-00)
	Os06g0680500		Similar to Glutamate receptor 3.4 precursor (Ligand-gated ion channel 3.4) (AtGLR4). Splice isoform 2. (Os06t0680500-01)
	Os06g0725200		Lipase, GDSL domain containing protein. (Os06t0725200-01)
	Os07g0111900		Flavin-containing monooxygenase FMO family protein. (Os07t0111900-00)
	Os07g0142900		Aldo/keto reductase family protein. (Os07t0142900-01)
	Os07g0201500		UDP-glucuronosyl/UDP-glucosyltransferase domain containing protein. (Os07t0201500-00)
	Os07g0413800		Conserved hypothetical protein. (Os07t0413800-01);Similar to predicted protein. (Os07t0413800-04)
	Os07g0677400		Peroxidase. (Os07t0677400-00)
	Os08g0509200		Similar to Beta-primeverosidase (EC 3.2.1.149). (Os08t0509200-01);Similar to Beta-glucosidase isozyme 2. (Os08t0509200-02)
	Os09g0338500	OsSLD, OsCyb5	Sphingolipid LCB δ8 desaturase, Cytochrome b5, Aluminum tolerance, Regulation of seed reserve mobilization during seed germination (Os09t0338500-01)
	Os09g0520800		Glycoside hydrolase, family 29 (alpha-L-fucosidase) protein. (Os09t0520800-01)
	Os10g0571200		Similar to Pyruvate kinase isozyme G, chloroplast (EC 2.7.1.40) (Fragment). (Os10t0571200-01);Similar to Pyruvate kinase. (Os10t0571200-02)
	Os11g0125900		Similar to GDA1/CD39 family protein, expressed. (Os11t0125900-00)
	Os12g0123500		Similar to Apyrase precursor (EC 3.6.1.5) (ATP-diphosphatase) (Adenosine diphosphatase) (ADPase) (ATP-diphosphohydrolase). (Os12t0123500-01)
	Os12g0144200		Similar to Jasmonate-induced protein. (Os12t0144200-00)
	Os12g0226900		Similar to Allyl alcohol dehydrogenase. (Os12t0226900-01)
	Os12g0569700		Similar to Heat shock protein 70. (Os12t0569700-01);Non-protein coding transcript. (Os12t0569700-02);Similar to Heat shock protein 70. (Os12t0569700-03)
Cont < ++Fe++Mg < ++Fe in root	Os01g0126100	OsLPR1	Multicopper oxidase (Os01t0126100-01)
	Os02g0112900	OsGABA-T	γ-aminobutyrate transaminase, Response to blast fungus infection, mechanical wounding and ultraviolet radiation (Os02t0112900-01)
	Os04g0150300		Conserved hypothetical protein. (Os04t0150300-01)
	Os06g0592500		Similar to Ethylene-responsive transcriptional coactivator. (Os06t0592500-01)
	Os09g0366800		Hypothetical conserved gene. (Os09t0366800-00)
	Os10g0340301		Conserved hypothetical protein. (Os10t0340301-01)
	Os12g0111800		Similar to Class III peroxidase 136. (Os12t0111800-00)
	Os12g0465000		Hypothetical conserved gene. (Os12t0465000-00)
	Os12g0630100	TOND1	Thaumatin protein, Tolerance to nitrogen deficiency (Os12t0630100-01)

## Sheet: Table S3
Table S3. List of enriched cis-elements among differentially expressed genes in leaves.
Group	Arabidopsis protein	Family	Binding sequence
Upregulated genes from both of ++Fe and ++Fe++Mg conditions	FUS3	ABI3VP1	AHATRCATGCAWRHA
	AT1G20910	ARID	HAAWTYAATTT
	At1g76110	ARID	WWWATTTAATT
	AT2G17410	ARID	AAWTTRAAATTAAWT
	At3g13350	ARID	TTATWA
	At3g60580	C2H2	WKWAGTAR
	ANL2	Homeobox	GCATTAATTRY
	ATHB20	Homeobox	HYAATAATTRA
	ATHB6	Homeobox	YAATMATTNWN
	HDG1	Homeobox	RYAATTAATGM
	WOX11	Homeobox	ARTTAATTARW
	ANAC047	NAC	AAGWKACGTGTDNDA
	WRKY11	WRKY	DNCGTTGACTTTTD
	WRKY14	WRKY	AAAAGTCAACGNH
	WRKY15	WRKY	AAAAGTCAACG
	WRKY17	WRKY	AAAAAGTCAACGNH
	WRKY18	WRKY	VAARGTCAASR
	WRKY20	WRKY	DNCGTTGACYWDD
	WRKY21	WRKY	AAAAGTCAACG
	WRKY22	WRKY	AAAAGTCAACKNH
	WRKY24	WRKY	NCGTTGACTTTTTW
	WRKY25	WRKY	AAWAGTCAACG
	WRKY26	WRKY	AAAAGTCAACGNY
	WRKY27	WRKY	ANCGTTGACTTTT
	WRKY28	WRKY	DDCGTTGACTTTT
	WRKY29	WRKY	AAAAGTCAACK
	WRKY3	WRKY	AAAAGTCAACG
	WRKY30	WRKY	AAAGTCAACGN
	WRKY31	WRKY	DDNNHWRHHAAAGTCAACG
	WRKY33	WRKY	AAAAGTCAACG
	WRKY40	WRKY	DNYKTTGACTTTTHN
	WRKY42	WRKY	BWTDMHHHNNCGTTGACTWWD
	WRKY43	WRKY	DNCGTTGACTTTTT
	WRKY45	WRKY	CGTTGACTTTTT
	WRKY46	WRKY	MAAAGTCAACG
	WRKY47	WRKY	MYYKNCGTTGACYW
	WRKY50	WRKY	YKTTGACTTTTTH
	WRKY55	WRKY	DNCGTTGACTTT
	WRKY59	WRKY	HAAAAGTCAAMN
	WRKY6	WRKY	CGTTGACTWWDDYWDWNHH
	WRKY65	WRKY	AAAAGTCAACG
	WRKY7	WRKY	DNCGTTGACTTTTT
	WRKY70	WRKY	DNCGTTGACTTTT
	WRKY71	WRKY	AAAAGTCAACG
	WRKY75	WRKY	AAAAGTCAACGNH
	WRKY8	WRKY	NAAAAAGTCAACGNH
	AT3G42860	zfGRF	HAAAGTCAACG
	ATHB23	ZFHD	AWWNWTAATTAATDAWWWAWTW
	ATHB24	ZFHD	AAWHRTAATTAAKDW
	ATHB25	ZFHD	THAYTAATTAHNHWW
	ATHB33	ZFHD	NHGTRATTARB
	ATHB34	ZFHD	WTWAWHNVYTAATYA
Upregulated genes exclusively from ++Fe++Mg condition	ATHB13	Homeobox	HYAATAATTDW
	ATHB5	Homeobox	HAATKATTGN
Upregulated genes exclusively from ++Fe condition	ATAF1	NAC	ACGTR
	NAM	NAC	TDNCGTRWHNNAYACGTAA
Downregulated genes from both of ++Fe and ++Fe++Mg conditions	ATHB25	ZFHD	THAYTAATTAHNHWW
Downregulated genes exclusively from ++Fe condition	FUS3	ABI3VP1	AHATRCATGCAWRHA
	bHLH18	bHLH	CRCGTKWWHCACGTGKN
	STZ	C2H2	CACTNHCACTN
	ATAF1	NAC	ACGTR
	GT3a	Trihelix	RRCACGTGTHWAAWDTD
